# Supplementary material for: Comparative genomic and phenotypic analysis of potential beneficial properties of Bifidobacterium adolescentis
Source: mSphere. 2025 Nov 4;10(11):e00673-25. doi: 10.1128/msphere.00673-25 (PMC12646000; doi:10.1128/msphere.00673-25)
Supplement: Supplemental Tables — Tables S1 to S25. [file msphere.00673-25-s0003.xlsx]

## Sheet: Table S1
Table S1. Abundance of the five most abundant Bifidobacterium species in curatedMetagenomicData database.
Species	Study	SampleID	Abundance	Age Category	Age	Healthy or Unhealthy	Country
B. adolescentis	AsnicarF_2017	MV_FEI1_t1Q14	0	newborn	0	Healthy	ITA
B. adolescentis	AsnicarF_2017	MV_FEI2_t1Q14	0	newborn	0	Healthy	ITA
B. adolescentis	AsnicarF_2017	MV_FEI3_t1Q14	0	newborn	0	Healthy	ITA
B. adolescentis	BackhedF_2015	SID10_B	0.01538	newborn	0	Healthy	SWE
B. adolescentis	BackhedF_2015	SID10_4M	2.28247	newborn	0	Healthy	SWE
B. adolescentis	BackhedF_2015	SID45_B	3.6271	newborn	0	Healthy	SWE
B. adolescentis	BackhedF_2015	SID45_4M	1.88753	newborn	0	Healthy	SWE
B. adolescentis	BackhedF_2015	SID45_12M	2.80799	newborn	0	Healthy	SWE
B. adolescentis	BackhedF_2015	SID53_B	23.2444	newborn	0	Healthy	SWE
B. adolescentis	BackhedF_2015	SID53_4M	1.65274	newborn	0	Healthy	SWE
B. adolescentis	BackhedF_2015	SID53_12M	7.23219	newborn	0	Healthy	SWE
B. adolescentis	BackhedF_2015	SID82_B	1.15601	newborn	0	Healthy	SWE
B. adolescentis	BackhedF_2015	SID82_4M	20.1201	newborn	0	Healthy	SWE
B. adolescentis	BackhedF_2015	SID137_B	0	newborn	0	Healthy	SWE
B. adolescentis	BackhedF_2015	SID137_4M	0.1158	newborn	0	Healthy	SWE
B. adolescentis	BackhedF_2015	SID332_B	4.04115	newborn	0	Healthy	SWE
B. adolescentis	BackhedF_2015	SID332_4M	17.3019	newborn	0	Healthy	SWE
B. adolescentis	BackhedF_2015	SID549_B	0	newborn	0	Healthy	SWE
B. adolescentis	BackhedF_2015	SID549_4M	0	newborn	0	Healthy	SWE
B. adolescentis	BackhedF_2015	SID549_12M	0	newborn	0	Healthy	SWE
B. adolescentis	BackhedF_2015	SID582_B	0.00851	newborn	0	Healthy	SWE
B. adolescentis	BackhedF_2015	SID582_4M	6.10144	newborn	0	Healthy	SWE
B. adolescentis	BackhedF_2015	SID103_B	0	newborn	0	Healthy	SWE
B. adolescentis	BackhedF_2015	SID103_4M	0	newborn	0	Healthy	SWE
B. adolescentis	BackhedF_2015	SID12_B	0	newborn	0	Healthy	SWE
B. adolescentis	BackhedF_2015	SID12_4M	0	newborn	0	Healthy	SWE
B. adolescentis	BackhedF_2015	SID150_B	0	newborn	0	Healthy	SWE
B. adolescentis	BackhedF_2015	SID150_4M	0	newborn	0	Healthy	SWE
B. adolescentis	BackhedF_2015	SID150_12M	0	newborn	0	Healthy	SWE
B. adolescentis	BackhedF_2015	SID172_B	14.2026	newborn	0	Healthy	SWE
B. adolescentis	BackhedF_2015	SID172_4M	0.0023	newborn	0	Healthy	SWE
B. adolescentis	BackhedF_2015	SID172_12M	1.21449	newborn	0	Healthy	SWE
B. adolescentis	BackhedF_2015	SID18_B	0	newborn	0	Healthy	SWE
B. adolescentis	BackhedF_2015	SID18_4M	0	newborn	0	Healthy	SWE
B. adolescentis	BackhedF_2015	SID263_B	6.33259	newborn	0	Healthy	SWE
B. adolescentis	BackhedF_2015	SID263_4M	22.4816	newborn	0	Healthy	SWE
B. adolescentis	BackhedF_2015	SID272_B	0.46307	newborn	0	Healthy	SWE
B. adolescentis	BackhedF_2015	SID272_4M	1.62087	newborn	0	Healthy	SWE
B. adolescentis	BackhedF_2015	SID179_B	0	newborn	0	Healthy	SWE
B. adolescentis	BackhedF_2015	SID179_4M	3.85384	newborn	0	Healthy	SWE
B. adolescentis	BackhedF_2015	SID179_12M	1.26822	newborn	0	Healthy	SWE
B. adolescentis	BackhedF_2015	SID350_4M	0.28376	newborn	0	Healthy	SWE
B. adolescentis	BackhedF_2015	SID42_B	0	newborn	0	Healthy	SWE
B. adolescentis	BackhedF_2015	SID42_4M	0	newborn	0	Healthy	SWE
B. adolescentis	BackhedF_2015	SID572_B	0	newborn	0	Healthy	SWE
B. adolescentis	BackhedF_2015	SID572_4M	0	newborn	0	Healthy	SWE
B. adolescentis	BackhedF_2015	SID572_12M	0	newborn	0	Healthy	SWE
B. adolescentis	BackhedF_2015	SID587_B	0	newborn	0	Healthy	SWE
B. adolescentis	BackhedF_2015	SID587_4M	0	newborn	0	Healthy	SWE
B. adolescentis	BackhedF_2015	SID589_B	0	newborn	0	Healthy	SWE
B. adolescentis	BackhedF_2015	SID589_4M	0	newborn	0	Healthy	SWE
B. adolescentis	BackhedF_2015	SID598_B	0	newborn	0	Healthy	SWE
B. adolescentis	BackhedF_2015	SID598_4M	0	newborn	0	Healthy	SWE
B. adolescentis	BackhedF_2015	SID598_12M	0.00547	newborn	0	Healthy	SWE
B. adolescentis	BackhedF_2015	SID599_B	2.87157	newborn	0	Healthy	SWE
B. adolescentis	BackhedF_2015	SID599_4M	0.00997	newborn	0	Healthy	SWE
B. adolescentis	BackhedF_2015	SID608_B	0.00158	newborn	0	Healthy	SWE
B. adolescentis	BackhedF_2015	SID608_4M	2.92981	newborn	0	Healthy	SWE
B. adolescentis	BackhedF_2015	SID70_B	0.74125	newborn	0	Healthy	SWE
B. adolescentis	BackhedF_2015	SID70_4M	0	newborn	0	Healthy	SWE
B. adolescentis	BackhedF_2015	SID87_B	0	newborn	0	Healthy	SWE
B. adolescentis	BackhedF_2015	SID87_4M	0	newborn	0	Healthy	SWE
B. adolescentis	BackhedF_2015	SID1_B	1.5618	newborn	0	Healthy	SWE
B. adolescentis	BackhedF_2015	SID1_4M	0.00413	newborn	0	Healthy	SWE
B. adolescentis	BackhedF_2015	SID105_B	0.1563	newborn	0	Healthy	SWE
B. adolescentis	BackhedF_2015	SID105_4M	0	newborn	0	Healthy	SWE
B. adolescentis	BackhedF_2015	SID128_B	0	newborn	0	Healthy	SWE
B. adolescentis	BackhedF_2015	SID128_4M	13.3339	newborn	0	Healthy	SWE
B. adolescentis	BackhedF_2015	SID133_B	0	newborn	0	Healthy	SWE
B. adolescentis	BackhedF_2015	SID133_4M	1.92113	newborn	0	Healthy	SWE
B. adolescentis	BackhedF_2015	SID181_B	0	newborn	0	Healthy	SWE
B. adolescentis	BackhedF_2015	SID181_4M	0	newborn	0	Healthy	SWE
B. adolescentis	BackhedF_2015	SID181_12M	0	newborn	0	Healthy	SWE
B. adolescentis	BackhedF_2015	SID184_B	2.34812	newborn	0	Healthy	SWE
B. adolescentis	BackhedF_2015	SID184_4M	0	newborn	0	Healthy	SWE
B. adolescentis	BackhedF_2015	SID184_12M	0.02739	newborn	0	Healthy	SWE
B. adolescentis	BackhedF_2015	SID195_B	0.01221	newborn	0	Healthy	SWE
B. adolescentis	BackhedF_2015	SID195_4M	0	newborn	0	Healthy	SWE
B. adolescentis	BackhedF_2015	SID201_B	0	newborn	0	Healthy	SWE
B. adolescentis	BackhedF_2015	SID224_B	0	newborn	0	Healthy	SWE
B. adolescentis	BackhedF_2015	SID224_4M	0	newborn	0	Healthy	SWE
B. adolescentis	BackhedF_2015	SID229_4M	0.84077	newborn	0	Healthy	SWE
B. adolescentis	BackhedF_2015	SID238_B	0	newborn	0	Healthy	SWE
B. adolescentis	BackhedF_2015	SID238_4M	0	newborn	0	Healthy	SWE
B. adolescentis	BackhedF_2015	SID241_B	0	newborn	0	Healthy	SWE
B. adolescentis	BackhedF_2015	SID241_4M	0	newborn	0	Healthy	SWE
B. adolescentis	BackhedF_2015	SID241_12M	0	newborn	0	Healthy	SWE
B. adolescentis	BackhedF_2015	SID244_B	0.00285	newborn	0	Healthy	SWE
B. adolescentis	BackhedF_2015	SID244_4M	1.96655	newborn	0	Healthy	SWE
B. adolescentis	BackhedF_2015	SID244_12M	0.6474	newborn	0	Healthy	SWE
B. adolescentis	BackhedF_2015	SID256_B	0	newborn	0	Healthy	SWE
B. adolescentis	BackhedF_2015	SID256_4M	0	newborn	0	Healthy	SWE
B. adolescentis	BackhedF_2015	SID258_B	0	newborn	0	Healthy	SWE
B. adolescentis	BackhedF_2015	SID258_4M	0	newborn	0	Healthy	SWE
B. adolescentis	BackhedF_2015	SID258_12M	0.29512	newborn	0	Healthy	SWE
B. adolescentis	BackhedF_2015	SID265_B	0	newborn	0	Healthy	SWE
B. adolescentis	BackhedF_2015	SID265_4M	0.01633	newborn	0	Healthy	SWE
B. adolescentis	BackhedF_2015	SID268_B	7.33938	newborn	0	Healthy	SWE
B. adolescentis	BackhedF_2015	SID268_4M	3.29662	newborn	0	Healthy	SWE
B. adolescentis	BackhedF_2015	SID274_B	0.00315	newborn	0	Healthy	SWE
B. adolescentis	BackhedF_2015	SID274_4M	0	newborn	0	Healthy	SWE
B. adolescentis	BackhedF_2015	SID276_B	0.07615	newborn	0	Healthy	SWE
B. adolescentis	BackhedF_2015	SID276_4M	0.00043	newborn	0	Healthy	SWE
B. adolescentis	BackhedF_2015	SID281_B	0.01156	newborn	0	Healthy	SWE
B. adolescentis	BackhedF_2015	SID281_4M	0	newborn	0	Healthy	SWE
B. adolescentis	BackhedF_2015	SID335_B	0	newborn	0	Healthy	SWE
B. adolescentis	BackhedF_2015	SID335_4M	6.30239	newborn	0	Healthy	SWE
B. adolescentis	BackhedF_2015	SID338_B	0	newborn	0	Healthy	SWE
B. adolescentis	BackhedF_2015	SID338_4M	0.00489	newborn	0	Healthy	SWE
B. adolescentis	BackhedF_2015	SID338_12M	0	newborn	0	Healthy	SWE
B. adolescentis	BackhedF_2015	SID341_B	0	newborn	0	Healthy	SWE
B. adolescentis	BackhedF_2015	SID341_4M	0	newborn	0	Healthy	SWE
B. adolescentis	BackhedF_2015	SID341_12M	0	newborn	0	Healthy	SWE
B. adolescentis	BackhedF_2015	SID343_B	0	newborn	0	Healthy	SWE
B. adolescentis	BackhedF_2015	SID343_4M	0	newborn	0	Healthy	SWE
B. adolescentis	BackhedF_2015	SID343_12M	0.02822	newborn	0	Healthy	SWE
B. adolescentis	BackhedF_2015	SID367_B	0	newborn	0	Healthy	SWE
B. adolescentis	BackhedF_2015	SID367_4M	0	newborn	0	Healthy	SWE
B. adolescentis	BackhedF_2015	SID377_B	5.81253	newborn	0	Healthy	SWE
B. adolescentis	BackhedF_2015	SID377_4M	0.00768	newborn	0	Healthy	SWE
B. adolescentis	BackhedF_2015	SID38_B	0	newborn	0	Healthy	SWE
B. adolescentis	BackhedF_2015	SID38_4M	0	newborn	0	Healthy	SWE
B. adolescentis	BackhedF_2015	SID39_B	0.05824	newborn	0	Healthy	SWE
B. adolescentis	BackhedF_2015	SID39_4M	1.93427	newborn	0	Healthy	SWE
B. adolescentis	BackhedF_2015	SID397_B	5.02974	newborn	0	Healthy	SWE
B. adolescentis	BackhedF_2015	SID397_4M	0.00959	newborn	0	Healthy	SWE
B. adolescentis	BackhedF_2015	SID503_B	19.35	newborn	0	Healthy	SWE
B. adolescentis	BackhedF_2015	SID503_4M	26.2953	newborn	0	Healthy	SWE
B. adolescentis	BackhedF_2015	SID507_B	0	newborn	0	Healthy	SWE
B. adolescentis	BackhedF_2015	SID507_4M	0.00022	newborn	0	Healthy	SWE
B. adolescentis	BackhedF_2015	SID521_B	0	newborn	0	Healthy	SWE
B. adolescentis	BackhedF_2015	SID521_4M	0	newborn	0	Healthy	SWE
B. adolescentis	BackhedF_2015	SID521_12M	0	newborn	0	Healthy	SWE
B. adolescentis	BackhedF_2015	SID526_B	0	newborn	0	Healthy	SWE
B. adolescentis	BackhedF_2015	SID526_4M	0	newborn	0	Healthy	SWE
B. adolescentis	BackhedF_2015	SID526_12M	0	newborn	0	Healthy	SWE
B. adolescentis	BackhedF_2015	SID532_B	0	newborn	0	Healthy	SWE
B. adolescentis	BackhedF_2015	SID532_4M	0	newborn	0	Healthy	SWE
B. adolescentis	BackhedF_2015	SID532_12M	0	newborn	0	Healthy	SWE
B. adolescentis	BackhedF_2015	SID544_4M	0	newborn	0	Healthy	SWE
B. adolescentis	BackhedF_2015	SID544_12M	0	newborn	0	Healthy	SWE
B. adolescentis	BackhedF_2015	SID546_B	0	newborn	0	Healthy	SWE
B. adolescentis	BackhedF_2015	SID546_4M	0	newborn	0	Healthy	SWE
B. adolescentis	BackhedF_2015	SID546_12M	0	newborn	0	Healthy	SWE
B. adolescentis	BackhedF_2015	SID560_B	0	newborn	0	Healthy	SWE
B. adolescentis	BackhedF_2015	SID560_4M	0	newborn	0	Healthy	SWE
B. adolescentis	BackhedF_2015	SID560_12M	0	newborn	0	Healthy	SWE
B. adolescentis	BackhedF_2015	SID565_B	2.61404	newborn	0	Healthy	SWE
B. adolescentis	BackhedF_2015	SID565_4M	0	newborn	0	Healthy	SWE
B. adolescentis	BackhedF_2015	SID567_B	0	newborn	0	Healthy	SWE
B. adolescentis	BackhedF_2015	SID567_4M	0	newborn	0	Healthy	SWE
B. adolescentis	BackhedF_2015	SID570_B	0.125	newborn	0	Healthy	SWE
B. adolescentis	BackhedF_2015	SID570_4M	2.75381	newborn	0	Healthy	SWE
B. adolescentis	BackhedF_2015	SID590_B	0.30939	newborn	0	Healthy	SWE
B. adolescentis	BackhedF_2015	SID590_4M	5.27008	newborn	0	Healthy	SWE
B. adolescentis	BackhedF_2015	SID590_12M	0.00906	newborn	0	Healthy	SWE
B. adolescentis	BackhedF_2015	SID591_B	46.3008	newborn	0	Healthy	SWE
B. adolescentis	BackhedF_2015	SID591_4M	4.45603	newborn	0	Healthy	SWE
B. adolescentis	BackhedF_2015	SID591_12M	0	newborn	0	Healthy	SWE
B. adolescentis	BackhedF_2015	SID615_B	0	newborn	0	Healthy	SWE
B. adolescentis	BackhedF_2015	SID615_4M	0	newborn	0	Healthy	SWE
B. adolescentis	BackhedF_2015	SID624_4M	0	newborn	0	Healthy	SWE
B. adolescentis	BackhedF_2015	SID624_12M	0	newborn	0	Healthy	SWE
B. adolescentis	BackhedF_2015	SID626_B	0.02623	newborn	0	Healthy	SWE
B. adolescentis	BackhedF_2015	SID626_4M	0.26369	newborn	0	Healthy	SWE
B. adolescentis	BackhedF_2015	SID78_B	1.17209	newborn	0	Healthy	SWE
B. adolescentis	BackhedF_2015	SID78_4M	0.00578	newborn	0	Healthy	SWE
B. adolescentis	BackhedF_2015	SID78_12M	3.29001	newborn	0	Healthy	SWE
B. adolescentis	BackhedF_2015	SID130_B	0	newborn	0	Healthy	SWE
B. adolescentis	BackhedF_2015	SID130_4M	0	newborn	0	Healthy	SWE
B. adolescentis	BackhedF_2015	SID157_B	0.1032	newborn	0	Healthy	SWE
B. adolescentis	BackhedF_2015	SID157_4M	0.00174	newborn	0	Healthy	SWE
B. adolescentis	BackhedF_2015	SID203_B	0	newborn	0	Healthy	SWE
B. adolescentis	BackhedF_2015	SID203_4M	0	newborn	0	Healthy	SWE
B. adolescentis	BackhedF_2015	SID203_12M	0	newborn	0	Healthy	SWE
B. adolescentis	BackhedF_2015	SID240_B	0	newborn	0	Healthy	SWE
B. adolescentis	BackhedF_2015	SID240_4M	0.74244	newborn	0	Healthy	SWE
B. adolescentis	BackhedF_2015	SID240_12M	14.1366	newborn	0	Healthy	SWE
B. adolescentis	BackhedF_2015	SID345_B	10.8488	newborn	0	Healthy	SWE
B. adolescentis	BackhedF_2015	SID345_4M	0.51822	newborn	0	Healthy	SWE
B. adolescentis	BackhedF_2015	SID345_12M	0	newborn	0	Healthy	SWE
B. adolescentis	BackhedF_2015	SID511_B	0	newborn	0	Healthy	SWE
B. adolescentis	BackhedF_2015	SID511_4M	0	newborn	0	Healthy	SWE
B. adolescentis	BackhedF_2015	SID511_12M	0	newborn	0	Healthy	SWE
B. adolescentis	BackhedF_2015	SID577_B	0	newborn	0	Healthy	SWE
B. adolescentis	BackhedF_2015	SID577_4M	0	newborn	0	Healthy	SWE
B. adolescentis	BackhedF_2015	SID622_B	0.01574	newborn	0	Healthy	SWE
B. adolescentis	BackhedF_2015	SID622_4M	7.51978	newborn	0	Healthy	SWE
B. adolescentis	BackhedF_2015	SID622_12M	4.06916	newborn	0	Healthy	SWE
B. adolescentis	BackhedF_2015	SID9_B	0.00453	newborn	0	Healthy	SWE
B. adolescentis	BackhedF_2015	SID9_4M	0.00901	newborn	0	Healthy	SWE
B. adolescentis	BackhedF_2015	SID180_B	0	newborn	0	Healthy	SWE
B. adolescentis	BackhedF_2015	SID180_4M	0	newborn	0	Healthy	SWE
B. adolescentis	BackhedF_2015	SID26_B	0	newborn	0	Healthy	SWE
B. adolescentis	BackhedF_2015	SID26_4M	0	newborn	0	Healthy	SWE
B. adolescentis	BackhedF_2015	SID275_B	0	newborn	0	Healthy	SWE
B. adolescentis	BackhedF_2015	SID275_4M	0	newborn	0	Healthy	SWE
B. adolescentis	BackhedF_2015	SID383_B	0	newborn	0	Healthy	SWE
B. adolescentis	BackhedF_2015	SID383_4M	0	newborn	0	Healthy	SWE
B. adolescentis	BackhedF_2015	SID383_12M	2.19003	newborn	0	Healthy	SWE
B. adolescentis	BackhedF_2015	SID385_B	0	newborn	0	Healthy	SWE
B. adolescentis	BackhedF_2015	SID385_4M	0	newborn	0	Healthy	SWE
B. adolescentis	BackhedF_2015	SID387_B	0.66629	newborn	0	Healthy	SWE
B. adolescentis	BackhedF_2015	SID387_4M	0.00362	newborn	0	Healthy	SWE
B. adolescentis	BackhedF_2015	SID387_12M	0	newborn	0	Healthy	SWE
B. adolescentis	BackhedF_2015	SID504_B	0	newborn	0	Healthy	SWE
B. adolescentis	BackhedF_2015	SID504_4M	0	newborn	0	Healthy	SWE
B. adolescentis	BackhedF_2015	SID504_12M	0.76753	newborn	0	Healthy	SWE
B. adolescentis	BackhedF_2015	SID51_B	0	newborn	0	Healthy	SWE
B. adolescentis	BackhedF_2015	SID51_4M	0	newborn	0	Healthy	SWE
B. adolescentis	BackhedF_2015	SID527_B	0	newborn	0	Healthy	SWE
B. adolescentis	BackhedF_2015	SID527_4M	0	newborn	0	Healthy	SWE
B. adolescentis	BackhedF_2015	SID527_12M	0	newborn	0	Healthy	SWE
B. adolescentis	BackhedF_2015	SID536_B	0	newborn	0	Healthy	SWE
B. adolescentis	BackhedF_2015	SID536_4M	0	newborn	0	Healthy	SWE
B. adolescentis	BackhedF_2015	SID585_B	0	newborn	0	Healthy	SWE
B. adolescentis	BackhedF_2015	SID585_4M	0	newborn	0	Healthy	SWE
B. adolescentis	BackhedF_2015	SID633_4M	0	newborn	0	Healthy	SWE
B. adolescentis	BackhedF_2015	SID640_B	0.00648	newborn	0	Healthy	SWE
B. adolescentis	BackhedF_2015	SID640_4M	0	newborn	0	Healthy	SWE
B. adolescentis	BackhedF_2015	SID7_B	11.2429	newborn	0	Healthy	SWE
B. adolescentis	BackhedF_2015	SID7_4M	12.3879	newborn	0	Healthy	SWE
B. adolescentis	BackhedF_2015	SID7_12M	1.805	newborn	0	Healthy	SWE
B. adolescentis	BackhedF_2015	SID637_4M	2.18822	newborn	0	Healthy	SWE
B. adolescentis	BackhedF_2015	SID282_4M	0	newborn	0	Healthy	SWE
B. adolescentis	BackhedF_2015	SID635_4M	0	newborn	0	Healthy	SWE
B. adolescentis	BackhedF_2015	SID326_4M	0	newborn	0	Healthy	SWE
B. adolescentis	BackhedF_2015	SID566_4M	0.00364	newborn	0	Healthy	SWE
B. adolescentis	BrooksB_2017	S2_CON_000E1	0	newborn	0	Healthy	USA
B. adolescentis	BrooksB_2017	S2_CON_001E1	0	newborn	0	Healthy	USA
B. adolescentis	BrooksB_2017	S2_CON_002E1	0	newborn	0	Healthy	USA
B. adolescentis	BrooksB_2017	S2_CON_002E2	0	newborn	0	Healthy	USA
B. adolescentis	BrooksB_2017	S2_CON_003E1	0	newborn	0	Healthy	USA
B. adolescentis	DhakanDB_2019	DHAK_HY	0	newborn	0	Healthy	IND
B. adolescentis	DhakanDB_2019	DHAK_HW	0	newborn	0	Healthy	IND
B. adolescentis	DhakanDB_2019	DHAK_HV	0	newborn	0	Healthy	IND
B. adolescentis	KosticAD_2015	PRJNA231909.3111969	2.35263	newborn	0	Healthy	FIN
B. adolescentis	KosticAD_2015	PRJNA231909.3111970	7.24355	newborn	0	Healthy	FIN
B. adolescentis	KosticAD_2015	PRJNA231909.3108330	0	newborn	0	Healthy	FIN
B. adolescentis	KosticAD_2015	PRJNA231909.3101436	8.47383	newborn	0	Healthy	FIN
B. adolescentis	KosticAD_2015	PRJNA231909.3101439	6.5564	newborn	0	Healthy	FIN
B. adolescentis	KosticAD_2015	PRJNA231909.3105875	0.37007	newborn	0	Healthy	FIN
B. adolescentis	KosticAD_2015	PRJNA231909.3107978	0.00161	newborn	0	Healthy	FIN
B. adolescentis	KosticAD_2015	PRJNA231909.3103734	0	newborn	0	Healthy	EST
B. adolescentis	KosticAD_2015	PRJNA231909.3103736	0	newborn	0	Healthy	EST
B. adolescentis	KosticAD_2015	PRJNA231909.3101140	0	newborn	0	Healthy	FIN
B. adolescentis	KosticAD_2015	PRJNA231909.3102732	0	newborn	0	Healthy	FIN
B. adolescentis	KosticAD_2015	PRJNA231909.3113933	0.25467	newborn	0	Healthy	FIN
B. adolescentis	KosticAD_2015	PRJNA231909.3107373	0	newborn	0	Healthy	FIN
B. adolescentis	KosticAD_2015	PRJNA231909.3107376	0	newborn	0	Healthy	FIN
B. adolescentis	KosticAD_2015	PRJNA231909.3110086	0	newborn	0	Healthy	FIN
B. adolescentis	KosticAD_2015	PRJNA231909.3104913	0	newborn	0	Healthy	EST
B. adolescentis	KosticAD_2015	PRJNA231909.3105378	0	newborn	0	Healthy	EST
B. adolescentis	KosticAD_2015	PRJNA231909.3108485	0	newborn	0	Healthy	FIN
B. adolescentis	KosticAD_2015	PRJNA231909.3108437	0	newborn	0	Healthy	FIN
B. adolescentis	KosticAD_2015	PRJNA231909.3102986	0	newborn	0	Healthy	FIN
B. adolescentis	PehrssonE_2016	SID02C_553	9.85196	newborn	0	Healthy	PER
B. adolescentis	PehrssonE_2016	SID210402	0.26516	newborn	0	Healthy	SLV
B. adolescentis	PehrssonE_2016	SID210401	0	newborn	0	Healthy	SLV
B. adolescentis	TettAJ_2019_c	CM_A04_I1_18	0	newborn	0	Healthy	ETH
B. adolescentis	TettAJ_2019_c	CM_A06_I1_18	0	newborn	0	Healthy	ETH
B. adolescentis	TettAJ_2019_c	CM_D03_I12_18	1.0716	newborn	0	Healthy	ETH
B. adolescentis	TettAJ_2019_c	CM_D06_I1_18	0.09432	newborn	0	Healthy	ETH
B. adolescentis	TettAJ_2019_c	CM_D21_I1_18	0.05295	newborn	0	Healthy	ETH
B. adolescentis	TettAJ_2019_c	CM_D21B_I12_18	0.01179	newborn	0	Healthy	ETH
B. adolescentis	TettAJ_2019_c	CM_D26A_I13_18	0	newborn	0	Healthy	ETH
B. adolescentis	TettAJ_2019_c	CM_D26AB_I1_18	0.77518	newborn	0	Healthy	ETH
B. adolescentis	TettAJ_2019_c	CM_D26K_I12_18	0	newborn	0	Healthy	ETH
B. adolescentis	TettAJ_2019_c	CM_D33_I1_18	0	newborn	0	Healthy	ETH
B. adolescentis	TettAJ_2019_c	CM_D39_I1_18	0	newborn	0	Healthy	ETH
B. adolescentis	TettAJ_2019_c	CM_D40_I1_18	0	newborn	0	Healthy	ETH
B. adolescentis	VatanenT_2016	G80538	0.00356	newborn	0	Healthy	FIN
B. adolescentis	VatanenT_2016	G80541	0	newborn	0	Healthy	FIN
B. adolescentis	VatanenT_2016	G80490	0	newborn	0	Healthy	FIN
B. adolescentis	VatanenT_2016	G80455	7.56277	newborn	0	Healthy	FIN
B. adolescentis	VatanenT_2016	G80498	0	newborn	0	Healthy	FIN
B. adolescentis	VatanenT_2016	G80580	0	newborn	0	Healthy	FIN
B. adolescentis	VatanenT_2016	G80506	0	newborn	0	Healthy	FIN
B. adolescentis	VatanenT_2016	G80475	0	newborn	0	Healthy	FIN
B. adolescentis	VatanenT_2016	G80554	0	newborn	0	Healthy	FIN
B. adolescentis	VatanenT_2016	G80561	0	newborn	0	Healthy	FIN
B. adolescentis	VatanenT_2016	G80483	0.00237	newborn	0	Healthy	FIN
B. adolescentis	VatanenT_2016	G80522	0	newborn	0	Healthy	FIN
B. adolescentis	VatanenT_2016	G80514	0	newborn	0	Healthy	FIN
B. adolescentis	VatanenT_2016	G80535	0	newborn	0	Healthy	FIN
B. adolescentis	VatanenT_2016	G80530	0	newborn	0	Healthy	FIN
B. adolescentis	VatanenT_2016	G80520	20.4265	newborn	0	Healthy	FIN
B. adolescentis	VatanenT_2016	G80578	0	newborn	0	Healthy	FIN
B. adolescentis	VatanenT_2016	G80528	22.6089	newborn	0	Healthy	FIN
B. adolescentis	VatanenT_2016	G80552	0.00088	newborn	0	Healthy	FIN
B. adolescentis	VatanenT_2016	G80614	0	newborn	0	Healthy	FIN
B. adolescentis	VatanenT_2016	G80620	0	newborn	0	Healthy	FIN
B. adolescentis	VatanenT_2016	G80567	0	newborn	0	Healthy	FIN
B. adolescentis	VatanenT_2016	G80545	0	newborn	0	Healthy	FIN
B. adolescentis	VatanenT_2016	G78674	0	newborn	0	Healthy	FIN
B. adolescentis	VatanenT_2016	G78680	5.16073	newborn	0	Healthy	FIN
B. adolescentis	VatanenT_2016	G78673	0	newborn	0	Healthy	FIN
B. adolescentis	VatanenT_2016	G78675	0	newborn	0	Healthy	FIN
B. adolescentis	VatanenT_2016	G78873	0	newborn	0	Healthy	FIN
B. adolescentis	VatanenT_2016	G80447	0	newborn	0	Healthy	FIN
B. adolescentis	VatanenT_2016	G78840	0	newborn	0	Healthy	FIN
B. adolescentis	VatanenT_2016	G80593	0	newborn	0	Healthy	FIN
B. adolescentis	VatanenT_2016	G69187	0	newborn	0	Healthy	FIN
B. adolescentis	VatanenT_2016	G69227	0.04656	newborn	0	Healthy	FIN
B. adolescentis	VatanenT_2016	G78676	0	newborn	0	Healthy	FIN
B. adolescentis	VatanenT_2016	G80612	0	newborn	0	Healthy	FIN
B. adolescentis	VatanenT_2016	G80493	4.12136	newborn	0	Healthy	FIN
B. adolescentis	VatanenT_2016	G80610	0	newborn	0	Healthy	FIN
B. adolescentis	VatanenT_2016	G80460	22.9324	newborn	0	Healthy	FIN
B. adolescentis	VatanenT_2016	G80547	25.6899	newborn	0	Healthy	FIN
B. adolescentis	VatanenT_2016	G80438	0	newborn	0	Healthy	FIN
B. adolescentis	VatanenT_2016	G80587	0	newborn	0	Healthy	FIN
B. adolescentis	VatanenT_2016	G80398	0	newborn	0	Healthy	FIN
B. adolescentis	VatanenT_2016	G80608	0	newborn	0	Healthy	FIN
B. adolescentis	VatanenT_2016	G80553	0	newborn	0	Healthy	FIN
B. adolescentis	VatanenT_2016	G80616	0	newborn	0	Healthy	FIN
B. adolescentis	VatanenT_2016	G80560	0	newborn	0	Healthy	FIN
B. adolescentis	VatanenT_2016	G80568	0	newborn	0	Healthy	FIN
B. adolescentis	VatanenT_2016	G80569	0	newborn	0	Healthy	FIN
B. adolescentis	VatanenT_2016	G78679	1.81099	newborn	0	Healthy	FIN
B. adolescentis	VatanenT_2016	G78877	2.11242	newborn	0	Healthy	FIN
B. adolescentis	VatanenT_2016	G80575	0	newborn	0	Healthy	FIN
B. adolescentis	VatanenT_2016	G80555	0	newborn	0	Healthy	FIN
B. adolescentis	VatanenT_2016	G80465	0.08168	newborn	0	Healthy	FIN
B. adolescentis	VatanenT_2016	G80505	16.9595	newborn	0	Healthy	FIN
B. adolescentis	VatanenT_2016	G78872	5.30974	newborn	0	Healthy	FIN
B. adolescentis	VatanenT_2016	G78677	0.46724	newborn	0	Healthy	FIN
B. adolescentis	VatanenT_2016	G80474	0	newborn	0	Healthy	FIN
B. adolescentis	VatanenT_2016	G80570	0	newborn	0	Healthy	FIN
B. adolescentis	VatanenT_2016	G78875	0	newborn	0	Healthy	FIN
B. adolescentis	VatanenT_2016	G78770	0	newborn	0	Healthy	FIN
B. adolescentis	VatanenT_2016	G80566	0	newborn	0	Healthy	FIN
B. adolescentis	VatanenT_2016	G80499	0.00215	newborn	0	Healthy	FIN
B. adolescentis	VatanenT_2016	G80556	0	newborn	0	Healthy	FIN
B. adolescentis	VatanenT_2016	G80572	0	newborn	0	Healthy	FIN
B. adolescentis	VatanenT_2016	G80611	0	newborn	0	Healthy	FIN
B. adolescentis	VatanenT_2016	G80501	0.34266	newborn	0	Healthy	FIN
B. adolescentis	VatanenT_2016	G80468	0	newborn	0	Healthy	FIN
B. adolescentis	VatanenT_2016	G78589	0	newborn	0	Healthy	FIN
B. adolescentis	VatanenT_2016	G78585	11.4878	newborn	0	Healthy	FIN
B. adolescentis	VatanenT_2016	G69179	2.04444	newborn	0	Healthy	FIN
B. adolescentis	VatanenT_2016	G78837	4.35961	newborn	0	Healthy	FIN
B. adolescentis	VatanenT_2016	G78836	2.56812	newborn	0	Healthy	FIN
B. adolescentis	VatanenT_2016	G80563	0.75784	newborn	0	Healthy	FIN
B. adolescentis	VatanenT_2016	G78910	0	newborn	0	Healthy	FIN
B. adolescentis	VatanenT_2016	G78776	0	newborn	0	Healthy	FIN
B. adolescentis	VatanenT_2016	G78783	0	newborn	0	Healthy	RUS
B. adolescentis	VatanenT_2016	G78903	0	newborn	0	Healthy	RUS
B. adolescentis	VatanenT_2016	G78658	0	newborn	0	Healthy	RUS
B. adolescentis	VatanenT_2016	G78757	0	newborn	0	Healthy	RUS
B. adolescentis	VatanenT_2016	G78865	0	newborn	0	Healthy	RUS
B. adolescentis	VatanenT_2016	G78782	0	newborn	0	Healthy	RUS
B. adolescentis	VatanenT_2016	G80478	0	newborn	0	Healthy	RUS
B. adolescentis	VatanenT_2016	G80470	9.44974	newborn	0	Healthy	RUS
B. adolescentis	VatanenT_2016	G78780	1.94854	newborn	0	Healthy	RUS
B. adolescentis	VatanenT_2016	G78562	6.97777	newborn	0	Healthy	RUS
B. adolescentis	VatanenT_2016	G69161	0.00375	newborn	0	Healthy	RUS
B. adolescentis	VatanenT_2016	G69162	0.16681	newborn	0	Healthy	RUS
B. adolescentis	VatanenT_2016	G69163	10.3883	newborn	0	Healthy	RUS
B. adolescentis	VatanenT_2016	G78881	0	newborn	0	Healthy	RUS
B. adolescentis	VatanenT_2016	G78882	0	newborn	0	Healthy	RUS
B. adolescentis	VatanenT_2016	G78883	0	newborn	0	Healthy	RUS
B. adolescentis	VatanenT_2016	G78766	0.021	newborn	0	Healthy	RUS
B. adolescentis	VatanenT_2016	G80494	10.2324	newborn	0	Healthy	RUS
B. adolescentis	VatanenT_2016	G78563	7.27577	newborn	0	Healthy	RUS
B. adolescentis	VatanenT_2016	G78696	0	newborn	0	Healthy	RUS
B. adolescentis	VatanenT_2016	G78697	0	newborn	0	Healthy	RUS
B. adolescentis	VatanenT_2016	G69210	0	newborn	0	Healthy	RUS
B. adolescentis	VatanenT_2016	G78901	0.03665	newborn	0	Healthy	RUS
B. adolescentis	VatanenT_2016	G78817	0	newborn	0	Healthy	RUS
B. adolescentis	VatanenT_2016	G78899	0	newborn	0	Healthy	RUS
B. adolescentis	VatanenT_2016	G78701	1.518	newborn	0	Healthy	RUS
B. adolescentis	VatanenT_2016	G80394	0	newborn	0	Healthy	RUS
B. adolescentis	VatanenT_2016	G80292	0	newborn	0	Healthy	RUS
B. adolescentis	VatanenT_2016	G78762	2.76664	newborn	0	Healthy	RUS
B. adolescentis	VatanenT_2016	G78706	0.93962	newborn	0	Healthy	RUS
B. adolescentis	VatanenT_2016	G80324	29.7922	newborn	0	Healthy	RUS
B. adolescentis	VatanenT_2016	G69203	0.00082	newborn	0	Healthy	RUS
B. adolescentis	VatanenT_2016	G80364	0	newborn	0	Healthy	RUS
B. adolescentis	VatanenT_2016	G69235	0.00453	newborn	0	Healthy	RUS
B. adolescentis	VatanenT_2016	G78707	0	newborn	0	Healthy	RUS
B. adolescentis	VatanenT_2016	G69223	14.1787	newborn	0	Healthy	RUS
B. adolescentis	VatanenT_2016	G78904	0	newborn	0	Healthy	RUS
B. adolescentis	VatanenT_2016	G78906	0	newborn	0	Healthy	RUS
B. adolescentis	VatanenT_2016	G80589	0.03149	newborn	0	Healthy	RUS
B. adolescentis	VatanenT_2016	G80451	0	newborn	0	Healthy	RUS
B. adolescentis	VatanenT_2016	G78559	0	newborn	0	Healthy	RUS
B. adolescentis	VatanenT_2016	G69190	0	newborn	0	Healthy	RUS
B. adolescentis	VatanenT_2016	G78699	0	newborn	0	Healthy	RUS
B. adolescentis	VatanenT_2016	G78815	0	newborn	0	Healthy	RUS
B. adolescentis	VatanenT_2016	G69221	2.63582	newborn	0	Healthy	RUS
B. adolescentis	VatanenT_2016	G69217	0	newborn	0	Healthy	RUS
B. adolescentis	VatanenT_2016	G69205	0	newborn	0	Healthy	RUS
B. adolescentis	VatanenT_2016	G80606	0	newborn	0	Healthy	RUS
B. adolescentis	VatanenT_2016	G78646	0	newborn	0	Healthy	RUS
B. adolescentis	VatanenT_2016	G78694	0	newborn	0	Healthy	RUS
B. adolescentis	VatanenT_2016	G80564	0.50074	newborn	0	Healthy	RUS
B. adolescentis	VatanenT_2016	G69150	0	newborn	0	Healthy	RUS
B. adolescentis	VatanenT_2016	G78758	20.7684	newborn	0	Healthy	RUS
B. adolescentis	VatanenT_2016	G78787	0	newborn	0	Healthy	RUS
B. adolescentis	VatanenT_2016	G78561	0.00201	newborn	0	Healthy	RUS
B. adolescentis	VatanenT_2016	G80565	0	newborn	0	Healthy	RUS
B. adolescentis	VatanenT_2016	G78862	14.2028	newborn	0	Healthy	RUS
B. adolescentis	VatanenT_2016	G78863	14.315	newborn	0	Healthy	RUS
B. adolescentis	VatanenT_2016	G78864	0.47562	newborn	0	Healthy	RUS
B. adolescentis	VatanenT_2016	G78847	0.83225	newborn	0	Healthy	RUS
B. adolescentis	VatanenT_2016	G69149	22.2564	newborn	0	Healthy	RUS
B. adolescentis	VatanenT_2016	G80571	15.0562	newborn	0	Healthy	RUS
B. adolescentis	VatanenT_2016	G78793	25.378	newborn	0	Healthy	RUS
B. adolescentis	VatanenT_2016	G78558	0	newborn	0	Healthy	RUS
B. adolescentis	VatanenT_2016	G78845	0.26109	newborn	0	Healthy	RUS
B. adolescentis	VatanenT_2016	G78902	0.07265	newborn	0	Healthy	RUS
B. adolescentis	VatanenT_2016	G78849	0	newborn	0	Healthy	RUS
B. adolescentis	VatanenT_2016	G78544	0.1785	newborn	0	Healthy	RUS
B. adolescentis	VatanenT_2016	G69156	0.00599	newborn	0	Healthy	RUS
B. adolescentis	VatanenT_2016	G78546	0.2424	newborn	0	Healthy	RUS
B. adolescentis	VatanenT_2016	G69158	0	newborn	0	Healthy	RUS
B. adolescentis	VatanenT_2016	G78905	0.00729	newborn	0	Healthy	RUS
B. adolescentis	VatanenT_2016	G69181	0	newborn	0	Healthy	RUS
B. adolescentis	VatanenT_2016	G78647	0	newborn	0	Healthy	RUS
B. adolescentis	VatanenT_2016	G80502	0	newborn	0	Healthy	RUS
B. adolescentis	VatanenT_2016	G69224	0	newborn	0	Healthy	RUS
B. adolescentis	VatanenT_2016	G69189	0	newborn	0	Healthy	RUS
B. adolescentis	VatanenT_2016	G80315	0	newborn	0	Healthy	RUS
B. adolescentis	VatanenT_2016	G78790	0	newborn	0	Healthy	RUS
B. adolescentis	VatanenT_2016	G78644	0	newborn	0	Healthy	RUS
B. adolescentis	VatanenT_2016	G78645	0	newborn	0	Healthy	RUS
B. adolescentis	VatanenT_2016	G69180	2.92597	newborn	0	Healthy	RUS
B. adolescentis	VatanenT_2016	G69147	0	newborn	0	Healthy	RUS
B. adolescentis	VatanenT_2016	G69198	0	newborn	0	Healthy	RUS
B. adolescentis	VatanenT_2016	G80317	0	newborn	0	Healthy	RUS
B. adolescentis	VatanenT_2016	G69229	0	newborn	0	Healthy	RUS
B. adolescentis	VatanenT_2016	G78751	0	newborn	0	Healthy	RUS
B. adolescentis	VatanenT_2016	G69201	0	newborn	0	Healthy	RUS
B. adolescentis	VatanenT_2016	G78852	0	newborn	0	Healthy	RUS
B. adolescentis	VatanenT_2016	G78796	0	newborn	0	Healthy	RUS
B. adolescentis	VatanenT_2016	G80391	0.12575	newborn	0	Healthy	RUS
B. adolescentis	VatanenT_2016	G78909	0	newborn	0	Healthy	RUS
B. adolescentis	VatanenT_2016	G78794	0.03848	newborn	0	Healthy	RUS
B. adolescentis	VatanenT_2016	G78795	12.2785	newborn	0	Healthy	RUS
B. adolescentis	VatanenT_2016	G78788	0.00576	newborn	0	Healthy	RUS
B. adolescentis	VatanenT_2016	G78789	0	newborn	0	Healthy	RUS
B. adolescentis	VatanenT_2016	G78802	0.04003	newborn	0	Healthy	RUS
B. adolescentis	VatanenT_2016	G78637	0	newborn	0	Healthy	RUS
B. adolescentis	VatanenT_2016	G78638	0	newborn	0	Healthy	RUS
B. adolescentis	VatanenT_2016	G78893	0	newborn	0	Healthy	RUS
B. adolescentis	VatanenT_2016	G78894	0	newborn	0	Healthy	RUS
B. adolescentis	VatanenT_2016	G78642	0.00781	newborn	0	Healthy	RUS
B. adolescentis	VatanenT_2016	G80467	0.84457	newborn	0	Healthy	EST
B. adolescentis	VatanenT_2016	G80479	0.31326	newborn	0	Healthy	EST
B. adolescentis	VatanenT_2016	G80459	0	newborn	0	Healthy	EST
B. adolescentis	VatanenT_2016	G80598	0	newborn	0	Healthy	EST
B. adolescentis	VatanenT_2016	G80464	0	newborn	0	Healthy	EST
B. adolescentis	VatanenT_2016	G80480	0.52968	newborn	0	Healthy	EST
B. adolescentis	VatanenT_2016	G80525	6.29067	newborn	0	Healthy	EST
B. adolescentis	VatanenT_2016	G80579	0	newborn	0	Healthy	EST
B. adolescentis	VatanenT_2016	G80585	0	newborn	0	Healthy	EST
B. adolescentis	VatanenT_2016	G80615	0.2243	newborn	0	Healthy	EST
B. adolescentis	VatanenT_2016	G80508	0	newborn	0	Healthy	EST
B. adolescentis	VatanenT_2016	G80594	0	newborn	0	Healthy	EST
B. adolescentis	VatanenT_2016	G80487	0	newborn	0	Healthy	EST
B. adolescentis	VatanenT_2016	G80488	0	newborn	0	Healthy	EST
B. adolescentis	VatanenT_2016	G80599	0	newborn	0	Healthy	EST
B. adolescentis	VatanenT_2016	G80495	1.01155	newborn	0	Healthy	EST
B. adolescentis	VatanenT_2016	G80497	0	newborn	0	Healthy	EST
B. adolescentis	VatanenT_2016	G80529	0	newborn	0	Healthy	EST
B. adolescentis	VatanenT_2016	G80517	0	newborn	0	Healthy	EST
B. adolescentis	VatanenT_2016	G80543	0.00494	newborn	0	Healthy	EST
B. adolescentis	VatanenT_2016	G80604	0	newborn	0	Healthy	EST
B. adolescentis	VatanenT_2016	G80456	0	newborn	0	Healthy	EST
B. adolescentis	VatanenT_2016	G80605	0	newborn	0	Healthy	EST
B. adolescentis	VatanenT_2016	G80536	21.2663	newborn	0	Healthy	EST
B. adolescentis	VatanenT_2016	G80484	0	newborn	0	Healthy	EST
B. adolescentis	VatanenT_2016	G80515	0	newborn	0	Healthy	EST
B. adolescentis	VatanenT_2016	G80523	1.1647	newborn	0	Healthy	EST
B. adolescentis	VatanenT_2016	G80277	1.76166	newborn	0	Healthy	EST
B. adolescentis	VatanenT_2016	G80509	0	newborn	0	Healthy	EST
B. adolescentis	VatanenT_2016	G80588	1.03079	newborn	0	Healthy	EST
B. adolescentis	VatanenT_2016	G80540	15.6022	newborn	0	Healthy	EST
B. adolescentis	VatanenT_2016	G80591	0	newborn	0	Healthy	EST
B. adolescentis	VatanenT_2016	G80576	0	newborn	0	Healthy	EST
B. adolescentis	VatanenT_2016	G80500	0	newborn	0	Healthy	EST
B. adolescentis	VatanenT_2016	G80457	0.71865	newborn	0	Healthy	EST
B. adolescentis	VatanenT_2016	G80603	0	newborn	0	Healthy	EST
B. adolescentis	VatanenT_2016	G80532	0	newborn	0	Healthy	EST
B. adolescentis	VatanenT_2016	G80516	0	newborn	0	Healthy	EST
B. adolescentis	VatanenT_2016	G80524	0	newborn	0	Healthy	EST
B. adolescentis	VatanenT_2016	G69238	0.40979	newborn	0	Healthy	EST
B. adolescentis	VatanenT_2016	G80609	0	newborn	0	Healthy	EST
B. adolescentis	VatanenT_2016	G80601	0	newborn	0	Healthy	EST
B. adolescentis	VatanenT_2016	G80366	0	newborn	0	Healthy	EST
B. adolescentis	VatanenT_2016	G80489	0	newborn	0	Healthy	EST
B. adolescentis	VatanenT_2016	G78529	0.16872	newborn	0	Healthy	EST
B. adolescentis	VatanenT_2016	G78531	7.55316	newborn	0	Healthy	EST
B. adolescentis	VatanenT_2016	G69155	5.37534	newborn	0	Healthy	EST
B. adolescentis	VatanenT_2016	G80481	2.44902	newborn	0	Healthy	EST
B. adolescentis	VatanenT_2016	G80453	0	newborn	0	Healthy	EST
B. adolescentis	VatanenT_2016	G78507	6.8653	newborn	0	Healthy	EST
B. adolescentis	VatanenT_2016	G69152	10.847	newborn	0	Healthy	EST
B. adolescentis	VatanenT_2016	G78830	3.47931	newborn	0	Healthy	EST
B. adolescentis	VatanenT_2016	G80492	0.00335	newborn	0	Healthy	EST
B. adolescentis	VatanenT_2016	G78592	2.19633	newborn	0	Healthy	EST
B. adolescentis	VatanenT_2016	G78593	4.28516	newborn	0	Healthy	EST
B. adolescentis	VatanenT_2016	G78688	0	newborn	0	Healthy	EST
B. adolescentis	VatanenT_2016	G78690	1.25084	newborn	0	Healthy	EST
B. adolescentis	VatanenT_2016	G78591	6.18121	newborn	0	Healthy	EST
B. adolescentis	WampachL_2018	V2_C100	0	newborn	0	Healthy	LUX
B. adolescentis	WampachL_2018	V3_C100	0	newborn	0	Healthy	LUX
B. adolescentis	WampachL_2018	V1_C101	0	newborn	0	Healthy	LUX
B. adolescentis	WampachL_2018	V2_C101	0	newborn	0	Healthy	LUX
B. adolescentis	WampachL_2018	V3_C101	0	newborn	0	Healthy	LUX
B. adolescentis	WampachL_2018	V2_C105	0.64603	newborn	0	Healthy	LUX
B. adolescentis	WampachL_2018	V3_C105	0.01142	newborn	0	Healthy	LUX
B. adolescentis	WampachL_2018	V1_C106	0	newborn	0	Healthy	LUX
B. adolescentis	WampachL_2018	V2_C106	0	newborn	0	Healthy	LUX
B. adolescentis	WampachL_2018	V3_C106	0	newborn	0	Healthy	LUX
B. adolescentis	WampachL_2018	V1_C109	0	newborn	0	Healthy	LUX
B. adolescentis	WampachL_2018	V2_C109	0	newborn	0	Healthy	LUX
B. adolescentis	WampachL_2018	V1_C110	0	newborn	0	Healthy	LUX
B. adolescentis	WampachL_2018	V2_C110	0	newborn	0	Healthy	LUX
B. adolescentis	WampachL_2018	V3_C110	0	newborn	0	Healthy	LUX
B. adolescentis	WampachL_2018	V1_C111	0	newborn	0	Healthy	LUX
B. adolescentis	WampachL_2018	V2_C111	0	newborn	0	Healthy	LUX
B. adolescentis	WampachL_2018	V3_C111	0	newborn	0	Healthy	LUX
B. adolescentis	WampachL_2018	V2_C112	0	newborn	0	Healthy	LUX
B. adolescentis	WampachL_2018	V3_C112	0	newborn	0	Healthy	LUX
B. adolescentis	WampachL_2018	V1_C113	0	newborn	0	Healthy	LUX
B. adolescentis	WampachL_2018	V3_C113	0	newborn	0	Healthy	LUX
B. adolescentis	WampachL_2018	V2_C114	0	newborn	0	Healthy	LUX
B. adolescentis	WampachL_2018	V3_C114	0	newborn	0	Healthy	LUX
B. adolescentis	WampachL_2018	V1_C115	0	newborn	0	Healthy	LUX
B. adolescentis	WampachL_2018	V2_C115	0	newborn	0	Healthy	LUX
B. adolescentis	WampachL_2018	V3_C115	0	newborn	0	Healthy	LUX
B. adolescentis	WampachL_2018	V2_C116	0	newborn	0	Healthy	LUX
B. adolescentis	WampachL_2018	V3_C116	0	newborn	0	Healthy	LUX
B. adolescentis	WampachL_2018	V2_C117	0.58169	newborn	0	Healthy	LUX
B. adolescentis	WampachL_2018	V3_C117	0.0328	newborn	0	Healthy	LUX
B. adolescentis	WampachL_2018	V1_C118	5.96823	newborn	0	Healthy	LUX
B. adolescentis	WampachL_2018	V2_C118	0	newborn	0	Healthy	LUX
B. adolescentis	WampachL_2018	V3_C118	0	newborn	0	Healthy	LUX
B. adolescentis	WampachL_2018	V2_C119	0	newborn	0	Healthy	LUX
B. adolescentis	WampachL_2018	V3_C119	0	newborn	0	Healthy	LUX
B. adolescentis	WampachL_2018	V1_C120	0	newborn	0	Healthy	LUX
B. adolescentis	WampachL_2018	V2_C120	0	newborn	0	Healthy	LUX
B. adolescentis	WampachL_2018	V3_C120	0	newborn	0	Healthy	LUX
B. adolescentis	AsnicarF_2017	MV_FEI4_t1Q14	0	child	1	Healthy	ITA
B. adolescentis	AsnicarF_2017	MV_FEI4_t2Q15	0	child	1	Healthy	ITA
B. adolescentis	AsnicarF_2017	MV_FEI5_t1Q14	0	child	1	Healthy	ITA
B. adolescentis	AsnicarF_2017	MV_FEI5_t2Q14	0.06512	child	1	Healthy	ITA
B. adolescentis	AsnicarF_2017	MV_FEI5_t3Q15	13.3113	child	1	Healthy	ITA
B. adolescentis	BackhedF_2015	SID10_12M	5.67925	child	1	Healthy	SWE
B. adolescentis	BackhedF_2015	SID82_12M	2.62075	child	1	Healthy	SWE
B. adolescentis	BackhedF_2015	SID137_12M	0.03985	child	1	Healthy	SWE
B. adolescentis	BackhedF_2015	SID332_12M	0.93936	child	1	Healthy	SWE
B. adolescentis	BackhedF_2015	SID582_12M	0.02233	child	1	Healthy	SWE
B. adolescentis	BackhedF_2015	SID103_12M	0	child	1	Healthy	SWE
B. adolescentis	BackhedF_2015	SID12_12M	0	child	1	Healthy	SWE
B. adolescentis	BackhedF_2015	SID18_12M	0	child	1	Healthy	SWE
B. adolescentis	BackhedF_2015	SID263_12M	1.51766	child	1	Healthy	SWE
B. adolescentis	BackhedF_2015	SID272_12M	1.96502	child	1	Healthy	SWE
B. adolescentis	BackhedF_2015	SID350_12M	7.40711	child	1	Healthy	SWE
B. adolescentis	BackhedF_2015	SID42_12M	0.28185	child	1	Healthy	SWE
B. adolescentis	BackhedF_2015	SID587_12M	0	child	1	Healthy	SWE
B. adolescentis	BackhedF_2015	SID589_12M	0	child	1	Healthy	SWE
B. adolescentis	BackhedF_2015	SID599_12M	0	child	1	Healthy	SWE
B. adolescentis	BackhedF_2015	SID608_12M	3.08877	child	1	Healthy	SWE
B. adolescentis	BackhedF_2015	SID70_12M	0	child	1	Healthy	SWE
B. adolescentis	BackhedF_2015	SID87_12M	0	child	1	Healthy	SWE
B. adolescentis	BackhedF_2015	SID1_12M	0.00284	child	1	Healthy	SWE
B. adolescentis	BackhedF_2015	SID128_12M	2.98835	child	1	Healthy	SWE
B. adolescentis	BackhedF_2015	SID133_12M	0	child	1	Healthy	SWE
B. adolescentis	BackhedF_2015	SID195_12M	5.88094	child	1	Healthy	SWE
B. adolescentis	BackhedF_2015	SID201_12M	0.73792	child	1	Healthy	SWE
B. adolescentis	BackhedF_2015	SID224_12M	0	child	1	Healthy	SWE
B. adolescentis	BackhedF_2015	SID229_12M	0.00369	child	1	Healthy	SWE
B. adolescentis	BackhedF_2015	SID238_12M	0	child	1	Healthy	SWE
B. adolescentis	BackhedF_2015	SID256_12M	0	child	1	Healthy	SWE
B. adolescentis	BackhedF_2015	SID265_12M	0	child	1	Healthy	SWE
B. adolescentis	BackhedF_2015	SID268_12M	1.85828	child	1	Healthy	SWE
B. adolescentis	BackhedF_2015	SID274_12M	0	child	1	Healthy	SWE
B. adolescentis	BackhedF_2015	SID276_12M	0	child	1	Healthy	SWE
B. adolescentis	BackhedF_2015	SID281_12M	0	child	1	Healthy	SWE
B. adolescentis	BackhedF_2015	SID335_12M	0.00472	child	1	Healthy	SWE
B. adolescentis	BackhedF_2015	SID367_12M	0	child	1	Healthy	SWE
B. adolescentis	BackhedF_2015	SID377_12M	4.82221	child	1	Healthy	SWE
B. adolescentis	BackhedF_2015	SID38_12M	0	child	1	Healthy	SWE
B. adolescentis	BackhedF_2015	SID39_12M	0.89421	child	1	Healthy	SWE
B. adolescentis	BackhedF_2015	SID397_12M	0.92916	child	1	Healthy	SWE
B. adolescentis	BackhedF_2015	SID503_12M	7.52662	child	1	Healthy	SWE
B. adolescentis	BackhedF_2015	SID507_12M	0	child	1	Healthy	SWE
B. adolescentis	BackhedF_2015	SID565_12M	0.00145	child	1	Healthy	SWE
B. adolescentis	BackhedF_2015	SID567_12M	0	child	1	Healthy	SWE
B. adolescentis	BackhedF_2015	SID570_12M	0	child	1	Healthy	SWE
B. adolescentis	BackhedF_2015	SID615_12M	0.16239	child	1	Healthy	SWE
B. adolescentis	BackhedF_2015	SID626_12M	0.0982	child	1	Healthy	SWE
B. adolescentis	BackhedF_2015	SID130_12M	0	child	1	Healthy	SWE
B. adolescentis	BackhedF_2015	SID157_12M	3.2479	child	1	Healthy	SWE
B. adolescentis	BackhedF_2015	SID577_12M	0	child	1	Healthy	SWE
B. adolescentis	BackhedF_2015	SID9_12M	0.02977	child	1	Healthy	SWE
B. adolescentis	BackhedF_2015	SID26_12M	2.21609	child	1	Healthy	SWE
B. adolescentis	BackhedF_2015	SID275_12M	0	child	1	Healthy	SWE
B. adolescentis	BackhedF_2015	SID385_12M	0	child	1	Healthy	SWE
B. adolescentis	BackhedF_2015	SID51_12M	0.01252	child	1	Healthy	SWE
B. adolescentis	BackhedF_2015	SID536_12M	0	child	1	Healthy	SWE
B. adolescentis	BackhedF_2015	SID585_12M	0.97663	child	1	Healthy	SWE
B. adolescentis	BackhedF_2015	SID633_12M	0.38484	child	1	Healthy	SWE
B. adolescentis	BackhedF_2015	SID640_12M	0.66134	child	1	Healthy	SWE
B. adolescentis	BackhedF_2015	SID180_12M	0	child	1	Healthy	SWE
B. adolescentis	BackhedF_2015	SID637_12M	0.26467	child	1	Healthy	SWE
B. adolescentis	BackhedF_2015	SID282_12M	0	child	1	Healthy	SWE
B. adolescentis	BackhedF_2015	SID105_12M	0	child	1	Healthy	SWE
B. adolescentis	BackhedF_2015	SID326_12M	2.89537	child	1	Healthy	SWE
B. adolescentis	KosticAD_2015	PRJNA231909.3105829	3.16917	child	1	Healthy	FIN
B. adolescentis	KosticAD_2015	PRJNA231909.3108874	0	child	1	Healthy	FIN
B. adolescentis	KosticAD_2015	PRJNA231909.3108875	0	child	1	Healthy	FIN
B. adolescentis	KosticAD_2015	PRJNA231909.3112924	6.74429	child	1	Healthy	FIN
B. adolescentis	KosticAD_2015	PRJNA231909.3112925	2.54931	child	1	Healthy	FIN
B. adolescentis	KosticAD_2015	PRJNA231909.3113339	4.83882	child	1	Healthy	FIN
B. adolescentis	KosticAD_2015	PRJNA231909.3108332	6.41562	child	1	Healthy	FIN
B. adolescentis	KosticAD_2015	PRJNA231909.3114542	0	child	1	Healthy	FIN
B. adolescentis	KosticAD_2015	PRJNA231909.3107649	2.41956	child	1	Healthy	FIN
B. adolescentis	KosticAD_2015	PRJNA231909.3107651	9.28721	child	1	Healthy	FIN
B. adolescentis	KosticAD_2015	PRJNA231909.3113065	0	child	1	Healthy	FIN
B. adolescentis	KosticAD_2015	PRJNA231909.3109940	0.00161	child	1	Healthy	FIN
B. adolescentis	KosticAD_2015	PRJNA231909.3116468	0	child	1	Healthy	EST
B. adolescentis	KosticAD_2015	PRJNA231909.3116471	0	child	1	Healthy	EST
B. adolescentis	KosticAD_2015	PRJNA231909.3117624	0	child	1	Healthy	EST
B. adolescentis	KosticAD_2015	PRJNA231909.3106384	0	child	1	Healthy	FIN
B. adolescentis	KosticAD_2015	PRJNA231909.3113111	0	child	1	Healthy	FIN
B. adolescentis	KosticAD_2015	PRJNA231909.3113936	7.73945	child	1	Healthy	FIN
B. adolescentis	KosticAD_2015	PRJNA231909.3114810	4.59199	child	1	Healthy	FIN
B. adolescentis	KosticAD_2015	PRJNA231909.3108601	0	child	1	Healthy	FIN
B. adolescentis	KosticAD_2015	PRJNA231909.3112363	0	child	1	Healthy	FIN
B. adolescentis	KosticAD_2015	PRJNA231909.3112365	0	child	1	Healthy	FIN
B. adolescentis	KosticAD_2015	PRJNA231909.3112367	0	child	1	Healthy	FIN
B. adolescentis	KosticAD_2015	PRJNA231909.3110090	0	child	1	Healthy	FIN
B. adolescentis	KosticAD_2015	PRJNA231909.3112419	0	child	1	Healthy	FIN
B. adolescentis	KosticAD_2015	PRJNA231909.3105379	0	child	1	Healthy	EST
B. adolescentis	KosticAD_2015	PRJNA231909.3109753	0	child	1	Healthy	EST
B. adolescentis	KosticAD_2015	PRJNA231909.3109755	0	child	1	Healthy	EST
B. adolescentis	KosticAD_2015	PRJNA231909.3117378	0.44326	child	1	Healthy	EST
B. adolescentis	KosticAD_2015	PRJNA231909.3117380	0	child	1	Healthy	EST
B. adolescentis	KosticAD_2015	PRJNA231909.3108488	0.00135	child	1	Healthy	FIN
B. adolescentis	KosticAD_2015	PRJNA231909.3108490	0	child	1	Healthy	FIN
B. adolescentis	KosticAD_2015	PRJNA231909.3109997	0	child	1	Healthy	FIN
B. adolescentis	KosticAD_2015	PRJNA231909.3110006	0	child	1	Healthy	FIN
B. adolescentis	KosticAD_2015	PRJNA231909.3112121	0	child	1	Healthy	FIN
B. adolescentis	KosticAD_2015	PRJNA231909.3108440	0	child	1	Healthy	FIN
B. adolescentis	KosticAD_2015	PRJNA231909.3113604	0	child	1	Healthy	FIN
B. adolescentis	KosticAD_2015	PRJNA231909.3107336	0	child	1	Healthy	FIN
B. adolescentis	KosticAD_2015	PRJNA231909.3110226	0	child	1	Healthy	FIN
B. adolescentis	KosticAD_2015	PRJNA231909.3112348	0	child	1	Healthy	FIN
B. adolescentis	KosticAD_2015	PRJNA231909.3113035	0	child	1	Healthy	FIN
B. adolescentis	Obregon-TitoAJ_2015	SM05	0	child	1	Healthy	PER
B. adolescentis	PehrssonE_2016	SID210404	3.66397	child	1	Healthy	SLV
B. adolescentis	PehrssonE_2016	SID140102	18.649	child	1	Healthy	SLV
B. adolescentis	PehrssonE_2016	SID140101	2.26789	child	1	Healthy	SLV
B. adolescentis	TettAJ_2019_c	CM_A01_I1_18	10.1227	child	1	Healthy	ETH
B. adolescentis	TettAJ_2019_c	CM_D04_I1_18	0	child	1	Healthy	ETH
B. adolescentis	TettAJ_2019_c	CM_D07_I1_18	0	child	1	Healthy	ETH
B. adolescentis	TettAJ_2019_c	CM_D10_I1_18	0.00225	child	1	Healthy	ETH
B. adolescentis	TettAJ_2019_c	CM_D11_I1_18	0.01185	child	1	Healthy	ETH
B. adolescentis	TettAJ_2019_c	CM_D13_I1_18	0.36403	child	1	Healthy	ETH
B. adolescentis	TettAJ_2019_c	CM_D43_I1_18	1.36132	child	1	Healthy	ETH
B. adolescentis	TettAJ_2019_c	CM_D50_I1_18	0.00458	child	1	Healthy	ETH
B. adolescentis	VatanenT_2016	G80482	21.5581	child	1	Healthy	FIN
B. adolescentis	VatanenT_2016	G80461	0	child	1	Healthy	FIN
B. adolescentis	VatanenT_2016	G80548	0	child	1	Healthy	FIN
B. adolescentis	VatanenT_2016	G80331	0	child	1	Healthy	FIN
B. adolescentis	VatanenT_2016	G78826	0	child	1	Healthy	FIN
B. adolescentis	VatanenT_2016	G80485	0	child	1	Healthy	FIN
B. adolescentis	VatanenT_2016	G80302	0.63947	child	1	Healthy	FIN
B. adolescentis	VatanenT_2016	G78523	2.28967	child	1	Healthy	FIN
B. adolescentis	VatanenT_2016	G78522	0.64361	child	1	Healthy	FIN
B. adolescentis	VatanenT_2016	G80422	0	child	1	Healthy	FIN
B. adolescentis	VatanenT_2016	G80450	0	child	1	Healthy	FIN
B. adolescentis	VatanenT_2016	G78587	0	child	1	Healthy	FIN
B. adolescentis	VatanenT_2016	G78586	0	child	1	Healthy	FIN
B. adolescentis	VatanenT_2016	G80369	0	child	1	Healthy	FIN
B. adolescentis	VatanenT_2016	G80285	0.00562	child	1	Healthy	FIN
B. adolescentis	VatanenT_2016	G80414	0	child	1	Healthy	FIN
B. adolescentis	VatanenT_2016	G78533	0.54793	child	1	Healthy	FIN
B. adolescentis	VatanenT_2016	G78534	0.11971	child	1	Healthy	FIN
B. adolescentis	VatanenT_2016	G78878	0	child	1	Healthy	FIN
B. adolescentis	VatanenT_2016	G78879	0	child	1	Healthy	FIN
B. adolescentis	VatanenT_2016	G78774	3.91884	child	1	Healthy	FIN
B. adolescentis	VatanenT_2016	G78615	7.9944	child	1	Healthy	FIN
B. adolescentis	VatanenT_2016	G78692	0.13559	child	1	Healthy	FIN
B. adolescentis	VatanenT_2016	G69206	1.33445	child	1	Healthy	FIN
B. adolescentis	VatanenT_2016	G78898	0.36917	child	1	Healthy	FIN
B. adolescentis	VatanenT_2016	G78721	1.35969	child	1	Healthy	FIN
B. adolescentis	VatanenT_2016	G69191	0.58126	child	1	Healthy	FIN
B. adolescentis	VatanenT_2016	G78681	0	child	1	Healthy	FIN
B. adolescentis	VatanenT_2016	G78684	0.59904	child	1	Healthy	FIN
B. adolescentis	VatanenT_2016	G78526	13.1883	child	1	Healthy	FIN
B. adolescentis	VatanenT_2016	G78605	0	child	1	Healthy	FIN
B. adolescentis	VatanenT_2016	G78604	0	child	1	Healthy	FIN
B. adolescentis	VatanenT_2016	G80269	0.37452	child	1	Healthy	FIN
B. adolescentis	VatanenT_2016	G80356	0.29272	child	1	Healthy	FIN
B. adolescentis	VatanenT_2016	G78685	0.02641	child	1	Healthy	FIN
B. adolescentis	VatanenT_2016	G80309	0	child	1	Healthy	FIN
B. adolescentis	VatanenT_2016	G69188	0	child	1	Healthy	FIN
B. adolescentis	VatanenT_2016	G78627	0.49779	child	1	Healthy	FIN
B. adolescentis	VatanenT_2016	G78628	5.62787	child	1	Healthy	FIN
B. adolescentis	VatanenT_2016	G80276	1.98999	child	1	Healthy	FIN
B. adolescentis	VatanenT_2016	G78832	0	child	1	Healthy	FIN
B. adolescentis	VatanenT_2016	G80341	0	child	1	Healthy	FIN
B. adolescentis	VatanenT_2016	G80316	0	child	1	Healthy	FIN
B. adolescentis	VatanenT_2016	G78715	4.26346	child	1	Healthy	FIN
B. adolescentis	VatanenT_2016	G78838	0	child	1	Healthy	FIN
B. adolescentis	VatanenT_2016	G80283	0	child	1	Healthy	FIN
B. adolescentis	VatanenT_2016	G78807	0	child	1	Healthy	FIN
B. adolescentis	VatanenT_2016	G78598	3.25602	child	1	Healthy	FIN
B. adolescentis	VatanenT_2016	G80352	0.00171	child	1	Healthy	FIN
B. adolescentis	VatanenT_2016	G80346	6.724	child	1	Healthy	FIN
B. adolescentis	VatanenT_2016	G78616	0	child	1	Healthy	FIN
B. adolescentis	VatanenT_2016	G69177	0	child	1	Healthy	FIN
B. adolescentis	VatanenT_2016	G78710	0	child	1	Healthy	FIN
B. adolescentis	VatanenT_2016	G80399	0	child	1	Healthy	FIN
B. adolescentis	VatanenT_2016	G80402	0	child	1	Healthy	FIN
B. adolescentis	VatanenT_2016	G78621	0.00671	child	1	Healthy	FIN
B. adolescentis	VatanenT_2016	G78620	0.2439	child	1	Healthy	FIN
B. adolescentis	VatanenT_2016	G78575	3.04764	child	1	Healthy	FIN
B. adolescentis	VatanenT_2016	G78581	0	child	1	Healthy	FIN
B. adolescentis	VatanenT_2016	G78622	0	child	1	Healthy	FIN
B. adolescentis	VatanenT_2016	G78683	1.13453	child	1	Healthy	FIN
B. adolescentis	VatanenT_2016	G78611	0	child	1	Healthy	FIN
B. adolescentis	VatanenT_2016	G78656	0.02044	child	1	Healthy	FIN
B. adolescentis	VatanenT_2016	G80427	0	child	1	Healthy	FIN
B. adolescentis	VatanenT_2016	G78606	0	child	1	Healthy	FIN
B. adolescentis	VatanenT_2016	G78608	0	child	1	Healthy	FIN
B. adolescentis	VatanenT_2016	G80266	0	child	1	Healthy	FIN
B. adolescentis	VatanenT_2016	G78652	0.00286	child	1	Healthy	FIN
B. adolescentis	VatanenT_2016	G78716	0	child	1	Healthy	FIN
B. adolescentis	VatanenT_2016	G80624	0	child	1	Healthy	RUS
B. adolescentis	VatanenT_2016	G69157	12.0154	child	1	Healthy	RUS
B. adolescentis	VatanenT_2016	G78841	0	child	1	Healthy	RUS
B. adolescentis	VatanenT_2016	G80363	0.06979	child	1	Healthy	RUS
B. adolescentis	VatanenT_2016	G69204	0.46849	child	1	Healthy	RUS
B. adolescentis	VatanenT_2016	G78897	0	child	1	Healthy	RUS
B. adolescentis	VatanenT_2016	G78866	0.01926	child	1	Healthy	RUS
B. adolescentis	VatanenT_2016	G78867	0	child	1	Healthy	RUS
B. adolescentis	VatanenT_2016	G78545	0.11687	child	1	Healthy	RUS
B. adolescentis	VatanenT_2016	G78541	0	child	1	Healthy	RUS
B. adolescentis	VatanenT_2016	G69236	1.49848	child	1	Healthy	RUS
B. adolescentis	VatanenT_2016	G78564	0	child	1	Healthy	RUS
B. adolescentis	VatanenT_2016	G80299	0.14047	child	1	Healthy	RUS
B. adolescentis	VatanenT_2016	G80304	0.62606	child	1	Healthy	RUS
B. adolescentis	VatanenT_2016	G80405	0.0202	child	1	Healthy	RUS
B. adolescentis	VatanenT_2016	G80410	0.28185	child	1	Healthy	RUS
B. adolescentis	VatanenT_2016	G80357	0.46945	child	1	Healthy	RUS
B. adolescentis	VatanenT_2016	G80595	6.63124	child	1	Healthy	RUS
B. adolescentis	VatanenT_2016	G78551	0	child	1	Healthy	RUS
B. adolescentis	VatanenT_2016	G78552	0.00367	child	1	Healthy	RUS
B. adolescentis	VatanenT_2016	G80370	0.09146	child	1	Healthy	RUS
B. adolescentis	VatanenT_2016	G80557	0	child	1	Healthy	RUS
B. adolescentis	VatanenT_2016	G78542	0.01553	child	1	Healthy	RUS
B. adolescentis	VatanenT_2016	G78543	40.1747	child	1	Healthy	RUS
B. adolescentis	VatanenT_2016	G80415	3.13576	child	1	Healthy	RUS
B. adolescentis	VatanenT_2016	G80441	0	child	1	Healthy	RUS
B. adolescentis	VatanenT_2016	G80449	0	child	1	Healthy	RUS
B. adolescentis	VatanenT_2016	G80417	6.20212	child	1	Healthy	RUS
B. adolescentis	VatanenT_2016	G80462	1.70301	child	1	Healthy	RUS
B. adolescentis	VatanenT_2016	G80358	5.20864	child	1	Healthy	RUS
B. adolescentis	VatanenT_2016	G80418	3.91228	child	1	Healthy	RUS
B. adolescentis	VatanenT_2016	G80158	0	child	1	Healthy	RUS
B. adolescentis	VatanenT_2016	G80434	0	child	1	Healthy	RUS
B. adolescentis	VatanenT_2016	G78727	0	child	1	Healthy	RUS
B. adolescentis	VatanenT_2016	G78890	0	child	1	Healthy	RUS
B. adolescentis	VatanenT_2016	G78891	0	child	1	Healthy	RUS
B. adolescentis	VatanenT_2016	G80388	0	child	1	Healthy	RUS
B. adolescentis	VatanenT_2016	G78750	0.17222	child	1	Healthy	RUS
B. adolescentis	VatanenT_2016	G80308	0.18548	child	1	Healthy	RUS
B. adolescentis	VatanenT_2016	G69160	0.75954	child	1	Healthy	RUS
B. adolescentis	VatanenT_2016	G69159	0	child	1	Healthy	RUS
B. adolescentis	VatanenT_2016	G78843	0.03157	child	1	Healthy	RUS
B. adolescentis	VatanenT_2016	G80413	0.05062	child	1	Healthy	RUS
B. adolescentis	VatanenT_2016	G80344	0.00776	child	1	Healthy	RUS
B. adolescentis	VatanenT_2016	G80368	0	child	1	Healthy	RUS
B. adolescentis	VatanenT_2016	G80307	1.293	child	1	Healthy	RUS
B. adolescentis	VatanenT_2016	G78900	9.8199	child	1	Healthy	RUS
B. adolescentis	VatanenT_2016	G69211	0	child	1	Healthy	RUS
B. adolescentis	VatanenT_2016	G69212	0	child	1	Healthy	RUS
B. adolescentis	VatanenT_2016	G80421	0	child	1	Healthy	RUS
B. adolescentis	VatanenT_2016	G80558	5.61296	child	1	Healthy	RUS
B. adolescentis	VatanenT_2016	G80313	0.02746	child	1	Healthy	RUS
B. adolescentis	VatanenT_2016	G80321	0.09992	child	1	Healthy	RUS
B. adolescentis	VatanenT_2016	G78792	0	child	1	Healthy	RUS
B. adolescentis	VatanenT_2016	G78868	0	child	1	Healthy	RUS
B. adolescentis	VatanenT_2016	G78498	0	child	1	Healthy	RUS
B. adolescentis	VatanenT_2016	G69213	0.30737	child	1	Healthy	RUS
B. adolescentis	VatanenT_2016	G80348	0.00481	child	1	Healthy	RUS
B. adolescentis	VatanenT_2016	G80396	1.02059	child	1	Healthy	RUS
B. adolescentis	VatanenT_2016	G69208	0.44375	child	1	Healthy	RUS
B. adolescentis	VatanenT_2016	G78777	0	child	1	Healthy	RUS
B. adolescentis	VatanenT_2016	G69216	0.75037	child	1	Healthy	RUS
B. adolescentis	VatanenT_2016	G80428	0.51062	child	1	Healthy	RUS
B. adolescentis	VatanenT_2016	G80392	0	child	1	Healthy	RUS
B. adolescentis	VatanenT_2016	G80619	1.05719	child	1	Healthy	RUS
B. adolescentis	VatanenT_2016	G78895	1.5995	child	1	Healthy	RUS
B. adolescentis	VatanenT_2016	G78880	0.33859	child	1	Healthy	RUS
B. adolescentis	VatanenT_2016	G80350	0.40133	child	1	Healthy	RUS
B. adolescentis	VatanenT_2016	G80372	0.08003	child	1	Healthy	RUS
B. adolescentis	VatanenT_2016	G80359	0.12913	child	1	Healthy	RUS
B. adolescentis	VatanenT_2016	G80426	0	child	1	Healthy	RUS
B. adolescentis	VatanenT_2016	G80439	0	child	1	Healthy	RUS
B. adolescentis	VatanenT_2016	G69148	0	child	1	Healthy	RUS
B. adolescentis	VatanenT_2016	G78844	0	child	1	Healthy	RUS
B. adolescentis	VatanenT_2016	G78539	0.11454	child	1	Healthy	RUS
B. adolescentis	VatanenT_2016	G78499	19.3108	child	1	Healthy	RUS
B. adolescentis	VatanenT_2016	G69215	9.1103	child	1	Healthy	RUS
B. adolescentis	VatanenT_2016	G80336	0	child	1	Healthy	RUS
B. adolescentis	VatanenT_2016	G78495	0.516	child	1	Healthy	RUS
B. adolescentis	VatanenT_2016	G69164	1.00765	child	1	Healthy	RUS
B. adolescentis	VatanenT_2016	G78550	0	child	1	Healthy	RUS
B. adolescentis	VatanenT_2016	G80280	0	child	1	Healthy	RUS
B. adolescentis	VatanenT_2016	G78791	0.25623	child	1	Healthy	RUS
B. adolescentis	VatanenT_2016	G78801	0.00186	child	1	Healthy	RUS
B. adolescentis	VatanenT_2016	G80407	0	child	1	Healthy	RUS
B. adolescentis	VatanenT_2016	G69232	0	child	1	Healthy	RUS
B. adolescentis	VatanenT_2016	G80362	0	child	1	Healthy	RUS
B. adolescentis	VatanenT_2016	G78730	0	child	1	Healthy	RUS
B. adolescentis	VatanenT_2016	G69195	0	child	1	Healthy	RUS
B. adolescentis	VatanenT_2016	G78734	0	child	1	Healthy	RUS
B. adolescentis	VatanenT_2016	G69196	0.0311	child	1	Healthy	RUS
B. adolescentis	VatanenT_2016	G80310	0	child	1	Healthy	RUS
B. adolescentis	VatanenT_2016	G78670	3.72068	child	1	Healthy	RUS
B. adolescentis	VatanenT_2016	G69186	0.05417	child	1	Healthy	RUS
B. adolescentis	VatanenT_2016	G78672	0	child	1	Healthy	RUS
B. adolescentis	VatanenT_2016	G80279	0.98058	child	1	Healthy	RUS
B. adolescentis	VatanenT_2016	G80345	7.95135	child	1	Healthy	RUS
B. adolescentis	VatanenT_2016	G80295	0.016	child	1	Healthy	RUS
B. adolescentis	VatanenT_2016	G80365	1.32077	child	1	Healthy	RUS
B. adolescentis	VatanenT_2016	G78537	12.4238	child	1	Healthy	RUS
B. adolescentis	VatanenT_2016	G80436	0.94823	child	1	Healthy	RUS
B. adolescentis	VatanenT_2016	G78797	5.45848	child	1	Healthy	RUS
B. adolescentis	VatanenT_2016	G78733	34.1275	child	1	Healthy	RUS
B. adolescentis	VatanenT_2016	G78747	3.06277	child	1	Healthy	RUS
B. adolescentis	VatanenT_2016	G80334	5.27964	child	1	Healthy	RUS
B. adolescentis	VatanenT_2016	G78565	8.37898	child	1	Healthy	RUS
B. adolescentis	VatanenT_2016	G78742	2.18421	child	1	Healthy	RUS
B. adolescentis	VatanenT_2016	G78743	1.66456	child	1	Healthy	RUS
B. adolescentis	VatanenT_2016	G80265	0.03866	child	1	Healthy	RUS
B. adolescentis	VatanenT_2016	G78799	12.1949	child	1	Healthy	RUS
B. adolescentis	VatanenT_2016	G78798	9.14589	child	1	Healthy	RUS
B. adolescentis	VatanenT_2016	G78810	1.26001	child	1	Healthy	RUS
B. adolescentis	VatanenT_2016	G80326	0	child	1	Healthy	RUS
B. adolescentis	VatanenT_2016	G78566	0	child	1	Healthy	RUS
B. adolescentis	VatanenT_2016	G78809	0	child	1	Healthy	RUS
B. adolescentis	VatanenT_2016	G69214	0	child	1	Healthy	RUS
B. adolescentis	VatanenT_2016	G78808	0	child	1	Healthy	RUS
B. adolescentis	VatanenT_2016	G80333	0	child	1	Healthy	RUS
B. adolescentis	VatanenT_2016	G69146	0	child	1	Healthy	RUS
B. adolescentis	VatanenT_2016	G78861	4.55871	child	1	Healthy	RUS
B. adolescentis	VatanenT_2016	G80550	1.04772	child	1	Healthy	RUS
B. adolescentis	VatanenT_2016	G78732	0.01295	child	1	Healthy	RUS
B. adolescentis	VatanenT_2016	G80325	0.00211	child	1	Healthy	RUS
B. adolescentis	VatanenT_2016	G78744	0	child	1	Healthy	RUS
B. adolescentis	VatanenT_2016	G80404	3.97771	child	1	Healthy	RUS
B. adolescentis	VatanenT_2016	G78728	0	child	1	Healthy	RUS
B. adolescentis	VatanenT_2016	G78568	14.6121	child	1	Healthy	RUS
B. adolescentis	VatanenT_2016	G78648	28.0136	child	1	Healthy	RUS
B. adolescentis	VatanenT_2016	G78649	12.5423	child	1	Healthy	RUS
B. adolescentis	VatanenT_2016	G80613	0.4683	child	1	Healthy	RUS
B. adolescentis	VatanenT_2016	G78746	0.71059	child	1	Healthy	RUS
B. adolescentis	VatanenT_2016	G80423	0	child	1	Healthy	RUS
B. adolescentis	VatanenT_2016	G80342	8.04664	child	1	Healthy	RUS
B. adolescentis	VatanenT_2016	G78735	0	child	1	Healthy	RUS
B. adolescentis	VatanenT_2016	G69197	0	child	1	Healthy	RUS
B. adolescentis	VatanenT_2016	G78570	0	child	1	Healthy	RUS
B. adolescentis	VatanenT_2016	G78571	0	child	1	Healthy	RUS
B. adolescentis	VatanenT_2016	G80355	2.9828	child	1	Healthy	RUS
B. adolescentis	VatanenT_2016	G78548	0	child	1	Healthy	RUS
B. adolescentis	VatanenT_2016	G80383	2.71002	child	1	Healthy	RUS
B. adolescentis	VatanenT_2016	G80351	0	child	1	Healthy	RUS
B. adolescentis	VatanenT_2016	G78738	0	child	1	Healthy	RUS
B. adolescentis	VatanenT_2016	G78739	0.00059	child	1	Healthy	RUS
B. adolescentis	VatanenT_2016	G80389	0	child	1	Healthy	RUS
B. adolescentis	VatanenT_2016	G78640	0	child	1	Healthy	RUS
B. adolescentis	VatanenT_2016	G78572	0.30422	child	1	Healthy	RUS
B. adolescentis	VatanenT_2016	G78553	1.1682	child	1	Healthy	RUS
B. adolescentis	VatanenT_2016	G69199	4.39112	child	1	Healthy	RUS
B. adolescentis	VatanenT_2016	G78740	2.57959	child	1	Healthy	RUS
B. adolescentis	VatanenT_2016	G78741	8.81712	child	1	Healthy	RUS
B. adolescentis	VatanenT_2016	G80271	0	child	1	Healthy	RUS
B. adolescentis	VatanenT_2016	G69182	0.2334	child	1	Healthy	RUS
B. adolescentis	VatanenT_2016	G78661	0	child	1	Healthy	RUS
B. adolescentis	VatanenT_2016	G78662	0	child	1	Healthy	RUS
B. adolescentis	VatanenT_2016	G80429	0	child	1	Healthy	EST
B. adolescentis	VatanenT_2016	G80445	0	child	1	Healthy	EST
B. adolescentis	VatanenT_2016	G80476	0	child	1	Healthy	EST
B. adolescentis	VatanenT_2016	G78885	0.00713	child	1	Healthy	EST
B. adolescentis	VatanenT_2016	G78714	2.08986	child	1	Healthy	EST
B. adolescentis	VatanenT_2016	G80384	0.52197	child	1	Healthy	EST
B. adolescentis	VatanenT_2016	G80371	3.17783	child	1	Healthy	EST
B. adolescentis	VatanenT_2016	G80542	0	child	1	Healthy	EST
B. adolescentis	VatanenT_2016	G78512	0.97282	child	1	Healthy	EST
B. adolescentis	VatanenT_2016	G69154	3.93183	child	1	Healthy	EST
B. adolescentis	VatanenT_2016	G80378	0.06288	child	1	Healthy	EST
B. adolescentis	VatanenT_2016	G78577	0.02054	child	1	Healthy	EST
B. adolescentis	VatanenT_2016	G69183	0	child	1	Healthy	EST
B. adolescentis	VatanenT_2016	G80278	5.07104	child	1	Healthy	EST
B. adolescentis	VatanenT_2016	G80452	1.27238	child	1	Healthy	EST
B. adolescentis	VatanenT_2016	G69153	0.10594	child	1	Healthy	EST
B. adolescentis	VatanenT_2016	G78511	0.14608	child	1	Healthy	EST
B. adolescentis	VatanenT_2016	G78519	0	child	1	Healthy	EST
B. adolescentis	VatanenT_2016	G78518	13.0252	child	1	Healthy	EST
B. adolescentis	VatanenT_2016	G80376	0	child	1	Healthy	EST
B. adolescentis	VatanenT_2016	G80386	0.0015	child	1	Healthy	EST
B. adolescentis	VatanenT_2016	G78530	3.21467	child	1	Healthy	EST
B. adolescentis	VatanenT_2016	G78824	2.97539	child	1	Healthy	EST
B. adolescentis	VatanenT_2016	G78618	0.08675	child	1	Healthy	EST
B. adolescentis	VatanenT_2016	G78666	1.52819	child	1	Healthy	EST
B. adolescentis	VatanenT_2016	G78557	0	child	1	Healthy	EST
B. adolescentis	VatanenT_2016	G78667	0	child	1	Healthy	EST
B. adolescentis	VatanenT_2016	G78668	8.18683	child	1	Healthy	EST
B. adolescentis	VatanenT_2016	G78602	0.0066	child	1	Healthy	EST
B. adolescentis	VatanenT_2016	G78595	0	child	1	Healthy	EST
B. adolescentis	VatanenT_2016	G80330	0.79634	child	1	Healthy	EST
B. adolescentis	VatanenT_2016	G78515	0.11302	child	1	Healthy	EST
B. adolescentis	VatanenT_2016	G80373	0	child	1	Healthy	EST
B. adolescentis	VatanenT_2016	G78886	0	child	1	Healthy	EST
B. adolescentis	VatanenT_2016	G78578	0.80011	child	1	Healthy	EST
B. adolescentis	VatanenT_2016	G78487	0	child	1	Healthy	EST
B. adolescentis	VatanenT_2016	G80379	0	child	1	Healthy	EST
B. adolescentis	VatanenT_2016	G80432	0.7747	child	1	Healthy	EST
B. adolescentis	VatanenT_2016	G78665	1.20423	child	1	Healthy	EST
B. adolescentis	VatanenT_2016	G78664	0	child	1	Healthy	EST
B. adolescentis	VatanenT_2016	G78576	0.82451	child	1	Healthy	EST
B. adolescentis	VatanenT_2016	G80408	0	child	1	Healthy	EST
B. adolescentis	VatanenT_2016	G78831	0	child	1	Healthy	EST
B. adolescentis	VatanenT_2016	G80275	0.53693	child	1	Healthy	EST
B. adolescentis	VatanenT_2016	G80361	0	child	1	Healthy	EST
B. adolescentis	VatanenT_2016	G78663	1.93956	child	1	Healthy	EST
B. adolescentis	VatanenT_2016	G80338	0	child	1	Healthy	EST
B. adolescentis	VatanenT_2016	G78825	0.05069	child	1	Healthy	EST
B. adolescentis	VatanenT_2016	G80510	0.90206	child	1	Healthy	EST
B. adolescentis	VatanenT_2016	G69184	0.08424	child	1	Healthy	EST
B. adolescentis	VatanenT_2016	G80340	0	child	1	Healthy	EST
B. adolescentis	VatanenT_2016	G69176	0	child	1	Healthy	EST
B. adolescentis	VatanenT_2016	G78510	1.11235	child	1	Healthy	EST
B. adolescentis	VatanenT_2016	G78520	0	child	1	Healthy	EST
B. adolescentis	VatanenT_2016	G80393	0.07965	child	1	Healthy	EST
B. adolescentis	VatanenT_2016	G78516	0	child	1	Healthy	EST
B. adolescentis	VatanenT_2016	G80440	0	child	1	Healthy	EST
B. adolescentis	VatanenT_2016	G80419	0	child	1	Healthy	EST
B. adolescentis	VatanenT_2016	G80411	0.96187	child	1	Healthy	EST
B. adolescentis	VatanenT_2016	G78596	0	child	1	Healthy	EST
B. adolescentis	VatanenT_2016	G78597	0	child	1	Healthy	EST
B. adolescentis	VatanenT_2016	G80400	0	child	1	Healthy	EST
B. adolescentis	VatanenT_2016	G69218	0	child	1	Healthy	EST
B. adolescentis	VatanenT_2016	G69219	0.10549	child	1	Healthy	EST
B. adolescentis	VatanenT_2016	G78669	1.167	child	1	Healthy	EST
B. adolescentis	VatanenT_2016	G69185	0.26279	child	1	Healthy	EST
B. adolescentis	VatanenT_2016	G78556	0	child	1	Healthy	EST
B. adolescentis	VatanenT_2016	G78712	0	child	1	Healthy	EST
B. adolescentis	VatanenT_2016	G78594	6.88943	child	1	Healthy	EST
B. adolescentis	VatanenT_2016	G69170	1.21852	child	1	Healthy	EST
B. adolescentis	VatanenT_2016	G78829	1.88194	child	1	Healthy	EST
B. adolescentis	VatanenT_2016	G78625	0.6621	child	1	Healthy	EST
B. adolescentis	VatanenT_2016	G78889	0.0023	child	1	Healthy	EST
B. adolescentis	VatanenT_2016	G78630	0.07284	child	1	Healthy	EST
B. adolescentis	VatanenT_2016	G78911	5.14311	child	1	Healthy	EST
B. adolescentis	VatanenT_2016	G69228	0.06357	child	1	Healthy	EST
B. adolescentis	DhakanDB_2019	DHAK_HI	0.00655	child	2	Healthy	IND
B. adolescentis	KosticAD_2015	PRJNA231909.3113669	1.74251	child	2	Healthy	FIN
B. adolescentis	KosticAD_2015	PRJNA231909.3114784	3.72925	child	2	Healthy	FIN
B. adolescentis	KosticAD_2015	PRJNA231909.3113393	0	child	2	Healthy	FIN
B. adolescentis	KosticAD_2015	PRJNA231909.3115615	6.04527	child	2	Healthy	FIN
B. adolescentis	KosticAD_2015	PRJNA231909.3114545	0	child	2	Healthy	FIN
B. adolescentis	KosticAD_2015	PRJNA231909.3113068	2.3052	child	2	Healthy	FIN
B. adolescentis	KosticAD_2015	PRJNA231909.3113996	0.77812	child	2	Healthy	FIN
B. adolescentis	KosticAD_2015	PRJNA231909.3109945	0	child	2	Healthy	FIN
B. adolescentis	KosticAD_2015	PRJNA231909.3109952	0	child	2	Healthy	FIN
B. adolescentis	KosticAD_2015	PRJNA231909.3117627	0	child	2	Healthy	EST
B. adolescentis	KosticAD_2015	PRJNA231909.3113114	0	child	2	Healthy	FIN
B. adolescentis	KosticAD_2015	PRJNA231909.3113118	0	child	2	Healthy	FIN
B. adolescentis	KosticAD_2015	PRJNA231909.3113627	0	child	2	Healthy	FIN
B. adolescentis	KosticAD_2015	PRJNA231909.3113765	0	child	2	Healthy	FIN
B. adolescentis	KosticAD_2015	PRJNA231909.3113767	0	child	2	Healthy	FIN
B. adolescentis	KosticAD_2015	PRJNA231909.3115315	0	child	2	Healthy	FIN
B. adolescentis	KosticAD_2015	PRJNA231909.3113044	0	child	2	Healthy	FIN
B. adolescentis	KosticAD_2015	PRJNA231909.3114201	0	child	2	Healthy	FIN
B. adolescentis	KosticAD_2015	PRJNA231909.3117383	3.05463	child	2	Healthy	EST
B. adolescentis	KosticAD_2015	PRJNA231909.3112122	0	child	2	Healthy	FIN
B. adolescentis	KosticAD_2015	PRJNA231909.3113663	0	child	2	Healthy	FIN
B. adolescentis	KosticAD_2015	PRJNA231909.3114755	0	child	2	Healthy	FIN
B. adolescentis	KosticAD_2015	PRJNA231909.3115643	0	child	2	Healthy	FIN
B. adolescentis	KosticAD_2015	PRJNA231909.3115644	0	child	2	Healthy	FIN
B. adolescentis	KosticAD_2015	PRJNA231909.3115087	0	child	2	Healthy	FIN
B. adolescentis	KosticAD_2015	PRJNA231909.3114185	0	child	2	Healthy	FIN
B. adolescentis	Obregon-TitoAJ_2015	SM24	0	child	2	Healthy	PER
B. adolescentis	Obregon-TitoAJ_2015	SM25	0	child	2	Healthy	PER
B. adolescentis	Obregon-TitoAJ_2015	SM43	0	child	2	Healthy	PER
B. adolescentis	PehrssonE_2016	SID07D_542	0	child	2	Healthy	PER
B. adolescentis	PehrssonE_2016	SID01G_000	0	child	2	Healthy	PER
B. adolescentis	PehrssonE_2016	SID250702	2.45278	child	2	Healthy	SLV
B. adolescentis	PehrssonE_2016	SID250701	0.3881	child	2	Healthy	SLV
B. adolescentis	PehrssonE_2016	SID140104	2.05325	child	2	Healthy	SLV
B. adolescentis	PehrssonE_2016	SID01J_010	0	child	2	Healthy	PER
B. adolescentis	PehrssonE_2016	SID01G_005	0	child	2	Healthy	PER
B. adolescentis	TettAJ_2019_c	CM_D05_I1_18	0	child	2	Healthy	ETH
B. adolescentis	TettAJ_2019_c	CM_D08_I1_18	1.09549	child	2	Healthy	ETH
B. adolescentis	TettAJ_2019_c	CM_D24_I1_18	1.27748	child	2	Healthy	ETH
B. adolescentis	VatanenT_2016	G78823	0.15481	child	2	Healthy	FIN
B. adolescentis	VatanenT_2016	G80322	0.08374	child	2	Healthy	FIN
B. adolescentis	VatanenT_2016	G78653	0.81635	child	2	Healthy	FIN
B. adolescentis	VatanenT_2016	G78655	0.01506	child	2	Healthy	FIN
B. adolescentis	VatanenT_2016	G69225	0	child	2	Healthy	FIN
B. adolescentis	VatanenT_2016	G78687	0.00255	child	2	Healthy	FIN
B. adolescentis	VatanenT_2016	G78490	0	child	2	Healthy	FIN
B. adolescentis	VatanenT_2016	G78489	0.10981	child	2	Healthy	FIN
B. adolescentis	VatanenT_2016	G80424	0.02792	child	2	Healthy	FIN
B. adolescentis	VatanenT_2016	G78624	2.02675	child	2	Healthy	FIN
B. adolescentis	VatanenT_2016	G78870	1.55656	child	2	Healthy	FIN
B. adolescentis	VatanenT_2016	G78871	4.84334	child	2	Healthy	FIN
B. adolescentis	VatanenT_2016	G69178	0	child	2	Healthy	FIN
B. adolescentis	VatanenT_2016	G80312	8.18844	child	2	Healthy	FIN
B. adolescentis	VatanenT_2016	G80420	0	child	2	Healthy	FIN
B. adolescentis	VatanenT_2016	G78856	0.50029	child	2	Healthy	FIN
B. adolescentis	VatanenT_2016	G80268	0	child	2	Healthy	FIN
B. adolescentis	VatanenT_2016	G78600	0.24279	child	2	Healthy	FIN
B. adolescentis	VatanenT_2016	G80347	0	child	2	Healthy	FIN
B. adolescentis	VatanenT_2016	G80297	0.34632	child	2	Healthy	FIN
B. adolescentis	VatanenT_2016	G78858	0.70337	child	2	Healthy	FIN
B. adolescentis	VatanenT_2016	G80288	0.04744	child	2	Healthy	FIN
B. adolescentis	VatanenT_2016	G78803	0	child	2	Healthy	FIN
B. adolescentis	VatanenT_2016	G78806	0.00296	child	2	Healthy	FIN
B. adolescentis	VatanenT_2016	G80274	0.91358	child	2	Healthy	FIN
B. adolescentis	VatanenT_2016	G80293	1.51508	child	2	Healthy	RUS
B. adolescentis	VatanenT_2016	G78636	2.1658	child	2	Healthy	RUS
B. adolescentis	VatanenT_2016	G80486	0.01651	child	2	Healthy	RUS
B. adolescentis	VatanenT_2016	G80385	0.05367	child	2	Healthy	RUS
B. adolescentis	VatanenT_2016	G78892	0.22028	child	2	Healthy	RUS
B. adolescentis	VatanenT_2016	G78850	0	child	2	Healthy	RUS
B. adolescentis	VatanenT_2016	G78851	0.1675	child	2	Healthy	RUS
B. adolescentis	VatanenT_2016	G80534	0.28976	child	2	Healthy	RUS
B. adolescentis	VatanenT_2016	G80327	1.72082	child	2	Healthy	RUS
B. adolescentis	VatanenT_2016	G78908	0	child	2	Healthy	RUS
B. adolescentis	VatanenT_2016	G78907	0	child	2	Healthy	RUS
B. adolescentis	VatanenT_2016	G80306	0	child	2	Healthy	RUS
B. adolescentis	VatanenT_2016	G80287	15.2234	child	2	Healthy	RUS
B. adolescentis	VatanenT_2016	G78505	0	child	2	Healthy	RUS
B. adolescentis	VatanenT_2016	G80303	0	child	2	Healthy	RUS
B. adolescentis	VatanenT_2016	G80397	0.50278	child	2	Healthy	RUS
B. adolescentis	VatanenT_2016	G78496	1.34809	child	2	Healthy	RUS
B. adolescentis	VatanenT_2016	G78842	0.3693	child	2	Healthy	RUS
B. adolescentis	VatanenT_2016	G80282	0	child	2	Healthy	RUS
B. adolescentis	VatanenT_2016	G80526	0	child	2	Healthy	RUS
B. adolescentis	VatanenT_2016	G80264	0.48966	child	2	Healthy	RUS
B. adolescentis	VatanenT_2016	G80290	0.33235	child	2	Healthy	RUS
B. adolescentis	VatanenT_2016	G69166	0	child	2	Healthy	EST
B. adolescentis	VatanenT_2016	G78713	0.02592	child	2	Healthy	EST
B. adolescentis	VatanenT_2016	G78631	0.11202	child	2	Healthy	EST
B. adolescentis	VatanenT_2016	G80353	0	child	2	Healthy	EST
B. adolescentis	VatanenT_2016	G80343	0	child	2	Healthy	EST
B. adolescentis	VatanenT_2016	G80416	0	child	2	Healthy	EST
B. adolescentis	VatanenT_2016	G78737	0.99756	child	2	Healthy	EST
B. adolescentis	VatanenT_2016	G78502	0.46316	child	2	Healthy	EST
B. adolescentis	VatanenT_2016	G80412	0.26022	child	2	Healthy	EST
B. adolescentis	VatanenT_2016	G78708	0	child	2	Healthy	EST
B. adolescentis	VatanenT_2016	G80339	0	child	2	Healthy	EST
B. adolescentis	KosticAD_2015	PRJNA231909.3114865	0	child	3	Healthy	FIN
B. adolescentis	KosticAD_2015	PRJNA231909.3115646	1.63963	child	3	Healthy	FIN
B. adolescentis	Obregon-TitoAJ_2015	HCO07	3.87218	child	3	Healthy	PER
B. adolescentis	PehrssonE_2016	SID08K_560	4.54282	child	3	Healthy	PER
B. adolescentis	PehrssonE_2016	SID03G_000	0	child	3	Healthy	PER
B. adolescentis	PehrssonE_2016	SID250704	2.08435	child	3	Healthy	SLV
B. adolescentis	PehrssonE_2016	SID100302	28.4544	child	3	Healthy	SLV
B. adolescentis	PehrssonE_2016	SID100301	2.57186	child	3	Healthy	SLV
B. adolescentis	PehrssonE_2016	SID080302	1.81805	child	3	Healthy	SLV
B. adolescentis	PehrssonE_2016	SID080301	0.73243	child	3	Healthy	SLV
B. adolescentis	PehrssonE_2016	SID030202	6.30133	child	3	Healthy	SLV
B. adolescentis	PehrssonE_2016	SID01J_173	0	child	3	Healthy	PER
B. adolescentis	PehrssonE_2016	SID01G_234	0	child	3	Healthy	PER
B. adolescentis	PehrssonE_2016	SID08K_032	5.07229	child	3	Healthy	PER
B. adolescentis	PehrssonE_2016	SID030201	13.0551	child	3	Healthy	SLV
B. adolescentis	PehrssonE_2016	SID060502	56.5904	child	3	Healthy	SLV
B. adolescentis	TettAJ_2019_c	CM_D02_I1_18	0	child	3	Healthy	ETH
B. adolescentis	TettAJ_2019_c	CM_D09_I1_18	0	child	3	Healthy	ETH
B. adolescentis	VatanenT_2016	G80387	9.8913	child	3	Healthy	FIN
B. adolescentis	VatanenT_2016	G80318	0.00152	child	3	Healthy	FIN
B. adolescentis	VatanenT_2016	G78654	0.02908	child	3	Healthy	FIN
B. adolescentis	VatanenT_2016	G78804	0	child	3	Healthy	FIN
B. adolescentis	VatanenT_2016	G78857	2.93587	child	3	Healthy	FIN
B. adolescentis	VatanenT_2016	G78599	0	child	3	Healthy	FIN
B. adolescentis	VatanenT_2016	G78805	0.19272	child	3	Healthy	FIN
B. adolescentis	VatanenT_2016	G80296	0	child	3	Healthy	FIN
B. adolescentis	VatanenT_2016	G78854	0.00433	child	3	Healthy	FIN
B. adolescentis	VatanenT_2016	G78494	0	child	3	Healthy	FIN
B. adolescentis	VatanenT_2016	G78500	0.0037	child	3	Healthy	RUS
B. adolescentis	VatanenT_2016	G80329	0	child	3	Healthy	RUS
B. adolescentis	VatanenT_2016	G69167	0	child	3	Healthy	EST
B. adolescentis	VatanenT_2016	G80409	0.08291	child	3	Healthy	EST
B. adolescentis	VatanenT_2016	G80433	0.33892	child	3	Healthy	EST
B. adolescentis	VatanenT_2016	G80301	0	child	3	Healthy	EST
B. adolescentis	VatanenT_2016	G78614	2.54185	child	3	Healthy	EST
B. adolescentis	VatanenT_2016	G80380	0.25438	child	3	Healthy	EST
B. adolescentis	VatanenT_2016	G80381	0	child	3	Healthy	EST
B. adolescentis	VatanenT_2016	G78855	0.11469	child	3	Healthy	EST
B. adolescentis	VatanenT_2016	G80431	0.38779	child	3	Healthy	EST
B. adolescentis	VatanenT_2016	G80281	0	child	3	Healthy	EST
B. adolescentis	VatanenT_2016	G80291	0	child	3	Healthy	EST
B. adolescentis	DhakanDB_2019	DHAK_C2_M	0.03498	child	4	Healthy	IND
B. adolescentis	DhakanDB_2019	DHAK_C7_M	0	child	4	Healthy	IND
B. adolescentis	Obregon-TitoAJ_2015	SM11	0	child	4	Healthy	PER
B. adolescentis	Obregon-TitoAJ_2015	SM30	0	child	4	Healthy	PER
B. adolescentis	Obregon-TitoAJ_2015	SM34	0	child	4	Healthy	PER
B. adolescentis	Obregon-TitoAJ_2015	SM42	0	child	4	Healthy	PER
B. adolescentis	Obregon-TitoAJ_2015	SM44	0	child	4	Healthy	PER
B. adolescentis	PehrssonE_2016	SID07E_559	8.6446	child	4	Healthy	PER
B. adolescentis	PehrssonE_2016	SID04C_565	25.6583	child	4	Healthy	PER
B. adolescentis	PehrssonE_2016	SID100304	8.04703	child	4	Healthy	SLV
B. adolescentis	PehrssonE_2016	SID080304	0.39094	child	4	Healthy	SLV
B. adolescentis	PehrssonE_2016	SID030204	0.86655	child	4	Healthy	SLV
B. adolescentis	PehrssonE_2016	SID020202	6.23951	child	4	Healthy	SLV
B. adolescentis	PehrssonE_2016	SID020201	1.41103	child	4	Healthy	SLV
B. adolescentis	PehrssonE_2016	SID08K_237	0.01707	child	4	Healthy	PER
B. adolescentis	SmitsSA_2017	TZ_21618	0	child	4	Healthy	TZA
B. adolescentis	TettAJ_2019_c	CM_D15_I1_18	1.34899	child	4	Healthy	ETH
B. adolescentis	DhakanDB_2019	DHAK_C23_M	0	child	5	Healthy	IND
B. adolescentis	DhakanDB_2019	DHAK_C6_M	0.15955	child	5	Healthy	IND
B. adolescentis	Obregon-TitoAJ_2015	HCO72	2.60139	child	5	Healthy	PER
B. adolescentis	Obregon-TitoAJ_2015	SM33	0	child	5	Healthy	PER
B. adolescentis	PehrssonE_2016	SID09E_519	15.4411	child	5	Healthy	PER
B. adolescentis	PehrssonE_2016	SID100402	32.4067	child	5	Healthy	SLV
B. adolescentis	PehrssonE_2016	SID100401	7.72696	child	5	Healthy	SLV
B. adolescentis	PehrssonE_2016	SID020204	4.34539	child	5	Healthy	SLV
B. adolescentis	PehrssonE_2016	SID060402	6.20339	child	5	Healthy	SLV
B. adolescentis	PehrssonE_2016	SID060401	61.2944	child	5	Healthy	SLV
B. adolescentis	PehrssonE_2016	SID030502	1.22625	child	5	Healthy	SLV
B. adolescentis	SmitsSA_2017	TZ_99300	0	child	5	Healthy	TZA
B. adolescentis	DhakanDB_2019	DHAK_C22_M	0	child	6	Healthy	IND
B. adolescentis	DhakanDB_2019	DHAK_C4_M	0.53169	child	6	Healthy	IND
B. adolescentis	HMP_2019_ibdmdb	HSM5MD82_P	1.01863	child	6	Healthy	USA
B. adolescentis	HMP_2019_ibdmdb	HSM5MD8P_P	0.06816	child	6	Healthy	USA
B. adolescentis	HMP_2019_ibdmdb	HSM5MD8N_P	0.04457	child	6	Healthy	USA
B. adolescentis	HMP_2019_ibdmdb	HSM5MD8L_P	0.03087	child	6	Healthy	USA
B. adolescentis	HMP_2019_ibdmdb	HSM5MD8B_P	0.45146	child	6	Healthy	USA
B. adolescentis	HMP_2019_ibdmdb	HSM5MD8D_P	0.0012	child	6	Healthy	USA
B. adolescentis	HMP_2019_ibdmdb	HSM6XRT8	0.47696	child	6	Healthy	USA
B. adolescentis	HMP_2019_ibdmdb	HSM6XRTA_P	0.21399	child	6	Healthy	USA
B. adolescentis	HMP_2019_ibdmdb	HSM6XRTC_P	0.00207	child	6	Healthy	USA
B. adolescentis	HMP_2019_ibdmdb	HSM6XRTE_P	0.64147	child	6	Healthy	USA
B. adolescentis	HMP_2019_ibdmdb	HSM6XRTG_P	0.02622	child	6	Healthy	USA
B. adolescentis	HMP_2019_ibdmdb	HSM6XRTG	0.01752	child	6	Healthy	USA
B. adolescentis	HMP_2019_ibdmdb	HSM67VGA	0.18135	child	6	Healthy	USA
B. adolescentis	HMP_2019_ibdmdb	HSM67VGA_P	0.11747	child	6	Healthy	USA
B. adolescentis	HMP_2019_ibdmdb	HSM67VGC	0.01161	child	6	Healthy	USA
B. adolescentis	HMP_2019_ibdmdb	HSM67VGE_P	1.30506	child	6	Healthy	USA
B. adolescentis	HMP_2019_ibdmdb	HSM67VGG	0.00179	child	6	Healthy	USA
B. adolescentis	HMP_2019_ibdmdb	HSM67VGI_P	0	child	6	Healthy	USA
B. adolescentis	HMP_2019_ibdmdb	HSM67VGK	0.08372	child	6	Healthy	USA
B. adolescentis	HMP_2019_ibdmdb	HSM67VGK_TR	0.06504	child	6	Healthy	USA
B. adolescentis	HMP_2019_ibdmdb	HSM7CYYR_P	0	child	6	Healthy	USA
B. adolescentis	HMP_2019_ibdmdb	HSM7CYYV_P	0.07698	child	6	Healthy	USA
B. adolescentis	Obregon-TitoAJ_2015	SM41	0	child	6	Healthy	PER
B. adolescentis	PehrssonE_2016	SID100404	12.4901	child	6	Healthy	SLV
B. adolescentis	PehrssonE_2016	SID030504	1.79928	child	6	Healthy	SLV
B. adolescentis	SmitsSA_2017	TZ_81781	0	child	6	Healthy	TZA
B. adolescentis	SmitsSA_2017	TZ_14139	0	child	6	Healthy	TZA
B. adolescentis	DhakanDB_2019	DHAK_C10_M	2.9709	child	7	Healthy	IND
B. adolescentis	DhakanDB_2019	DHAK_C24_M	0.38299	child	7	Healthy	IND
B. adolescentis	IjazUZ_2017	S117_a_WGS	45.994	child	7	Healthy	GBR
B. adolescentis	IjazUZ_2017	S130_a_WGS	1.40974	child	7	Healthy	GBR
B. adolescentis	Obregon-TitoAJ_2015	NO18	0	child	7	Healthy	USA
B. adolescentis	Obregon-TitoAJ_2015	SM23	0.10282	child	7	Healthy	PER
B. adolescentis	PehrssonE_2016	SID05C_000	0	child	7	Healthy	PER
B. adolescentis	PehrssonE_2016	SID020302	9.15533	child	7	Healthy	SLV
B. adolescentis	PehrssonE_2016	SID020301	1.61947	child	7	Healthy	SLV
B. adolescentis	SmitsSA_2017	TZ_42041	0	child	7	Healthy	TZA
B. adolescentis	HMP_2019_ibdmdb	HSM5MD8H_P	0	child	8	Healthy	USA
B. adolescentis	HMP_2019_ibdmdb	HSM5MD6E_P	0	child	8	Healthy	USA
B. adolescentis	HMP_2019_ibdmdb	HSM5MD6I	0	child	8	Healthy	USA
B. adolescentis	HMP_2019_ibdmdb	HSM5MD6I_P	0	child	8	Healthy	USA
B. adolescentis	HMP_2019_ibdmdb	HSM5MD6K	0	child	8	Healthy	USA
B. adolescentis	HMP_2019_ibdmdb	HSM5MD6K_P	0	child	8	Healthy	USA
B. adolescentis	HMP_2019_ibdmdb	HSM5MD6M	0	child	8	Healthy	USA
B. adolescentis	HMP_2019_ibdmdb	HSM6XRRJ	0	child	8	Healthy	USA
B. adolescentis	HMP_2019_ibdmdb	HSM6XRVA	0	child	8	Healthy	USA
B. adolescentis	HMP_2019_ibdmdb	HSM6XRVC_TR	0	child	8	Healthy	USA
B. adolescentis	HMP_2019_ibdmdb	HSM6XRVC	0	child	8	Healthy	USA
B. adolescentis	HMP_2019_ibdmdb	HSM6XRVK	0	child	8	Healthy	USA
B. adolescentis	HMP_2019_ibdmdb	HSM7J4QZ	0	child	8	Healthy	USA
B. adolescentis	HMP_2019_ibdmdb	HSM7J4R2	0	child	8	Healthy	USA
B. adolescentis	IjazUZ_2017	S132_a_WGS	0.55937	child	8	Healthy	GBR
B. adolescentis	PehrssonE_2016	SID08H_000	35.9439	child	8	Healthy	PER
B. adolescentis	PehrssonE_2016	SID03D_000	1.52924	child	8	Healthy	PER
B. adolescentis	PehrssonE_2016	SID020304	1.05724	child	8	Healthy	SLV
B. adolescentis	PehrssonE_2016	SID08H_008	10.8756	child	8	Healthy	PER
B. adolescentis	RampelliS_2015	H12	0	child	8	Healthy	TZA
B. adolescentis	DhakanDB_2019	DHAK_C18_M	0	child	9	Healthy	IND
B. adolescentis	DhakanDB_2019	DHAK_C5_M	0.16035	child	9	Healthy	IND
B. adolescentis	HMP_2019_ibdmdb	HSM67VDX_P	0	child	9	Healthy	USA
B. adolescentis	HMP_2019_ibdmdb	HSM67VEO	0	child	9	Healthy	USA
B. adolescentis	HMP_2019_ibdmdb	HSM67VEQ	0	child	9	Healthy	USA
B. adolescentis	HMP_2019_ibdmdb	HSM67VES	0	child	9	Healthy	USA
B. adolescentis	HMP_2019_ibdmdb	HSM67VEU	0	child	9	Healthy	USA
B. adolescentis	HMP_2019_ibdmdb	HSM67VEW	0	child	9	Healthy	USA
B. adolescentis	HMP_2019_ibdmdb	HSM7CYZJ	0	child	9	Healthy	USA
B. adolescentis	HMP_2019_ibdmdb	HSM7CYZL	0	child	9	Healthy	USA
B. adolescentis	HMP_2019_ibdmdb	HSM7CYZR	0	child	9	Healthy	USA
B. adolescentis	HMP_2019_ibdmdb	HSM7J4RE	0	child	9	Healthy	USA
B. adolescentis	HMP_2019_ibdmdb	HSM7J4G1	0	child	9	Healthy	USA
B. adolescentis	HMP_2019_ibdmdb	HSM7J4G8	0	child	9	Healthy	USA
B. adolescentis	HMP_2019_ibdmdb	HSM7J4IU	0	child	9	Healthy	USA
B. adolescentis	HMP_2019_ibdmdb	HSM7J4IW	0	child	9	Healthy	USA
B. adolescentis	IjazUZ_2017	S142_a_WGS	12.1164	child	9	Healthy	GBR
B. adolescentis	Obregon-TitoAJ_2015	HCO02	1.48558	child	9	Healthy	PER
B. adolescentis	PehrssonE_2016	SID09D_518	10.0388	child	9	Healthy	PER
B. adolescentis	PehrssonE_2016	SID02B_552	3.53545	child	9	Healthy	PER
B. adolescentis	PehrssonE_2016	SID060301	14.8709	child	9	Healthy	SLV
B. adolescentis	PehrssonE_2016	SID060302	13.0127	child	9	Healthy	SLV
B. adolescentis	RubelMA_2020	CM.339_WGS	0	child	9	Healthy	CMR
B. adolescentis	SmitsSA_2017	TZ_65172	0	child	9	Healthy	TZA
B. adolescentis	BritoIL_2016	M1.8.ST	0.0107	child	10	Healthy	FJI
B. adolescentis	BritoIL_2016	WL.30.ST	0.2586	child	10	Healthy	FJI
B. adolescentis	BritoIL_2016	WL.43.ST	0.00901	child	10	Healthy	FJI
B. adolescentis	BritoIL_2016	WL.44.ST	3.47651	child	10	Healthy	FJI
B. adolescentis	BritoIL_2016	WL.45.ST	0.00586	child	10	Healthy	FJI
B. adolescentis	DhakanDB_2019	DHAK_C9_M	0.01928	child	10	Healthy	IND
B. adolescentis	DhakanDB_2019	DHAK_C3_M	0.19904	child	10	Healthy	IND
B. adolescentis	HMP_2019_ibdmdb	HSM5MD5Z_P	0	child	10	Healthy	USA
B. adolescentis	HMP_2019_ibdmdb	HSM5MD6O_P	0	child	10	Healthy	USA
B. adolescentis	HMP_2019_ibdmdb	HSM5MD6Q	0.04564	child	10	Healthy	USA
B. adolescentis	HMP_2019_ibdmdb	HSM5MD6S_P	0.10579	child	10	Healthy	USA
B. adolescentis	HMP_2019_ibdmdb	HSM5MD6U_P	0.21793	child	10	Healthy	USA
B. adolescentis	HMP_2019_ibdmdb	HSM5MD6W	0	child	10	Healthy	USA
B. adolescentis	HMP_2019_ibdmdb	HSM67VF3	0.00048	child	10	Healthy	USA
B. adolescentis	HMP_2019_ibdmdb	HSM7CYXE	0.00908	child	10	Healthy	USA
B. adolescentis	HMP_2019_ibdmdb	HSM7CYXG	0.11211	child	10	Healthy	USA
B. adolescentis	HMP_2019_ibdmdb	HSM7CYXI	0	child	10	Healthy	USA
B. adolescentis	HMP_2019_ibdmdb	HSM7CYXO	0.02093	child	10	Healthy	USA
B. adolescentis	HMP_2019_ibdmdb	HSM7J4I3	0.05917	child	10	Healthy	USA
B. adolescentis	HMP_2019_ibdmdb	HSM7J4KO	0.22545	child	10	Healthy	USA
B. adolescentis	HMP_2019_ibdmdb	HSM7J4KQ	0.02913	child	10	Healthy	USA
B. adolescentis	IjazUZ_2017	S128_a_WGS	14.1769	child	10	Healthy	GBR
B. adolescentis	IjazUZ_2017	S134_a_WGS	4.90234	child	10	Healthy	GBR
B. adolescentis	IjazUZ_2017	S73_a_WGS	31.6288	child	10	Healthy	GBR
B. adolescentis	Obregon-TitoAJ_2015	NO14	0	child	10	Healthy	USA
B. adolescentis	Obregon-TitoAJ_2015	NO17	0	child	10	Healthy	USA
B. adolescentis	Obregon-TitoAJ_2015	SM03	0	child	10	Healthy	PER
B. adolescentis	DhakanDB_2019	DHAK_C15_M	0.44815	child	11	Healthy	IND
B. adolescentis	DhakanDB_2019	DHAK_C13_M	2.73335	child	11	Healthy	IND
B. adolescentis	HMP_2019_ibdmdb	HSM67VDT	0	child	11	Healthy	USA
B. adolescentis	HMP_2019_ibdmdb	HSM67VDT_P	0	child	11	Healthy	USA
B. adolescentis	HMP_2019_ibdmdb	HSM67VI3	0	child	11	Healthy	USA
B. adolescentis	HMP_2019_ibdmdb	HSM67VI5	0	child	11	Healthy	USA
B. adolescentis	HMP_2019_ibdmdb	HSM67VI7	0.10889	child	11	Healthy	USA
B. adolescentis	HMP_2019_ibdmdb	HSM67VI9	0.00701	child	11	Healthy	USA
B. adolescentis	HMP_2019_ibdmdb	HSM67VIB	0.13121	child	11	Healthy	USA
B. adolescentis	HMP_2019_ibdmdb	HSM7CZ24	0.1061	child	11	Healthy	USA
B. adolescentis	HMP_2019_ibdmdb	HSM7CZ26	0.43477	child	11	Healthy	USA
B. adolescentis	HMP_2019_ibdmdb	HSM7CZ28	0.55064	child	11	Healthy	USA
B. adolescentis	HMP_2019_ibdmdb	HSM7CZ2A	0.64767	child	11	Healthy	USA
B. adolescentis	HMP_2019_ibdmdb	HSM7CZ2E	0.1004	child	11	Healthy	USA
B. adolescentis	HMP_2019_ibdmdb	HSM7J4HW	0.63908	child	11	Healthy	USA
B. adolescentis	HMP_2019_ibdmdb	HSM7J4HY	0.06298	child	11	Healthy	USA
B. adolescentis	HMP_2019_ibdmdb	HSM7J4I5	0.57736	child	11	Healthy	USA
B. adolescentis	HMP_2019_ibdmdb	HSM7J4I7	0.44714	child	11	Healthy	USA
B. adolescentis	HMP_2019_ibdmdb	HSM7J4I9	0.83235	child	11	Healthy	USA
B. adolescentis	HMP_2019_ibdmdb	HSM7J4O1	0.36701	child	11	Healthy	USA
B. adolescentis	HMP_2019_ibdmdb	HSM7J4NY	0.18341	child	11	Healthy	USA
B. adolescentis	HMP_2019_ibdmdb	HSM7J4O3	0.51788	child	11	Healthy	USA
B. adolescentis	HMP_2019_ibdmdb	HSM7J4O5	0.04131	child	11	Healthy	USA
B. adolescentis	HMP_2019_ibdmdb	HSM7J4O7	0.12166	child	11	Healthy	USA
B. adolescentis	HMP_2019_ibdmdb	HSM7J4O9	0.53237	child	11	Healthy	USA
B. adolescentis	HMP_2019_ibdmdb	PSM6XBW1_P	0	child	11	Healthy	USA
B. adolescentis	HMP_2019_ibdmdb	PSM7J19N	0	child	11	Healthy	USA
B. adolescentis	HMP_2019_ibdmdb	PSM7J19P	0	child	11	Healthy	USA
B. adolescentis	HMP_2019_ibdmdb	PSM7J19R	0	child	11	Healthy	USA
B. adolescentis	HMP_2019_ibdmdb	PSM7J19T	0	child	11	Healthy	USA
B. adolescentis	HMP_2019_ibdmdb	PSM7J16U	0	child	11	Healthy	USA
B. adolescentis	HMP_2019_ibdmdb	PSM7J16W	0	child	11	Healthy	USA
B. adolescentis	HMP_2019_ibdmdb	PSM7J16Y	0	child	11	Healthy	USA
B. adolescentis	HMP_2019_ibdmdb	PSM7J171	0	child	11	Healthy	USA
B. adolescentis	HMP_2019_ibdmdb	PSM7J173	0	child	11	Healthy	USA
B. adolescentis	IjazUZ_2017	S144_a_WGS	17.0732	child	11	Healthy	GBR
B. adolescentis	PehrssonE_2016	SID08G_000	17.0892	child	11	Healthy	PER
B. adolescentis	PehrssonE_2016	SID060601	12.8096	child	11	Healthy	SLV
B. adolescentis	PehrssonE_2016	SID030602	0.60093	child	11	Healthy	SLV
B. adolescentis	PehrssonE_2016	SID08G_023	45.9667	child	11	Healthy	PER
B. adolescentis	PehrssonE_2016	SID060602	1.51589	child	11	Healthy	SLV
B. adolescentis	PehrssonE_2016	SID030601	3.1889	child	11	Healthy	SLV
B. adolescentis	RubelMA_2020	CM.395_WGS	0	child	11	Healthy	CMR
B. adolescentis	DhakanDB_2019	DHAK_C19_M	0	schoolage	12	Healthy	IND
B. adolescentis	DhakanDB_2019	DHAK_C14_M	0	schoolage	12	Healthy	IND
B. adolescentis	DhakanDB_2019	DHAK_C25_M	0	schoolage	12	Healthy	IND
B. adolescentis	IjazUZ_2017	S139_a_WGS	24.0557	schoolage	12	Healthy	GBR
B. adolescentis	Obregon-TitoAJ_2015	SM37	0	schoolage	12	Healthy	PER
B. adolescentis	PehrssonE_2016	SID030604	10.2814	schoolage	12	Healthy	SLV
B. adolescentis	PehrssonE_2016	SID030301	55.0675	schoolage	12	Healthy	SLV
B. adolescentis	SmitsSA_2017	TZ_61717	0	schoolage	12	Healthy	TZA
B. adolescentis	HMP_2019_ibdmdb	HSM5MD8A_P	0	schoolage	13	Healthy	USA
B. adolescentis	HMP_2019_ibdmdb	HSM5MD57_P	0.3209	schoolage	13	Healthy	USA
B. adolescentis	HMP_2019_ibdmdb	HSM5MD59_P	0.07332	schoolage	13	Healthy	USA
B. adolescentis	HMP_2019_ibdmdb	HSM5MD5B	0.73012	schoolage	13	Healthy	USA
B. adolescentis	HMP_2019_ibdmdb	HSM5MD5B_P	0.12277	schoolage	13	Healthy	USA
B. adolescentis	HMP_2019_ibdmdb	HSM5MD5D_P	0.18027	schoolage	13	Healthy	USA
B. adolescentis	HMP_2019_ibdmdb	HSM5MD5D	0.20427	schoolage	13	Healthy	USA
B. adolescentis	HMP_2019_ibdmdb	HSM5MD5F_P	1.41042	schoolage	13	Healthy	USA
B. adolescentis	HMP_2019_ibdmdb	HSM6XRSX	1.99134	schoolage	13	Healthy	USA
B. adolescentis	HMP_2019_ibdmdb	HSM6XRSX_P	1.82068	schoolage	13	Healthy	USA
B. adolescentis	HMP_2019_ibdmdb	HSM6XRT6_P	2.82232	schoolage	13	Healthy	USA
B. adolescentis	HMP_2019_ibdmdb	HSM6XRSZ_P	0.13905	schoolage	13	Healthy	USA
B. adolescentis	HMP_2019_ibdmdb	HSM6XRT4_P	0.03332	schoolage	13	Healthy	USA
B. adolescentis	HMP_2019_ibdmdb	HSM6XRT2_P	0	schoolage	13	Healthy	USA
B. adolescentis	HMP_2019_ibdmdb	HSM67VFX	0.13484	schoolage	13	Healthy	USA
B. adolescentis	HMP_2019_ibdmdb	HSM67VFX_P	0.1286	schoolage	13	Healthy	USA
B. adolescentis	HMP_2019_ibdmdb	HSM67VFZ	0.01712	schoolage	13	Healthy	USA
B. adolescentis	HMP_2019_ibdmdb	HSM67VG2_P	0.05573	schoolage	13	Healthy	USA
B. adolescentis	HMP_2019_ibdmdb	HSM67VG6_P	0	schoolage	13	Healthy	USA
B. adolescentis	HMP_2019_ibdmdb	HSM67VG8	0	schoolage	13	Healthy	USA
B. adolescentis	HMP_2019_ibdmdb	CSM7CZ2F_P	0	schoolage	13	Healthy	USA
B. adolescentis	HMP_2019_ibdmdb	HSM7CZ2H	0	schoolage	13	Healthy	USA
B. adolescentis	HMP_2019_ibdmdb	HSM7CZ2J_P	0	schoolage	13	Healthy	USA
B. adolescentis	HMP_2019_ibdmdb	HSM7CZ2L_P	0	schoolage	13	Healthy	USA
B. adolescentis	HMP_2019_ibdmdb	HSM6XRQC_P	0	schoolage	13	Healthy	USA
B. adolescentis	HMP_2019_ibdmdb	HSM6XRQS	0	schoolage	13	Healthy	USA
B. adolescentis	HMP_2019_ibdmdb	HSM6XRQU	0	schoolage	13	Healthy	USA
B. adolescentis	HMP_2019_ibdmdb	HSM6XRQW	0	schoolage	13	Healthy	USA
B. adolescentis	HMP_2019_ibdmdb	HSM6XRQY	0	schoolage	13	Healthy	USA
B. adolescentis	HMP_2019_ibdmdb	HSM67VFR	0.0008	schoolage	13	Healthy	USA
B. adolescentis	HMP_2019_ibdmdb	HSM7CYYF	0.00276	schoolage	13	Healthy	USA
B. adolescentis	HMP_2019_ibdmdb	HSM7CYYH	0	schoolage	13	Healthy	USA
B. adolescentis	HMP_2019_ibdmdb	HSM7CYYP	0	schoolage	13	Healthy	USA
B. adolescentis	HMP_2019_ibdmdb	HSM7J4LD	0.00057	schoolage	13	Healthy	USA
B. adolescentis	HMP_2019_ibdmdb	HSM7J4LF	0	schoolage	13	Healthy	USA
B. adolescentis	IjazUZ_2017	S138_a_WGS	10.782	schoolage	13	Healthy	GBR
B. adolescentis	IjazUZ_2017	S146_a_WGS	8.92604	schoolage	13	Healthy	GBR
B. adolescentis	Obregon-TitoAJ_2015	HCO09	0	schoolage	13	Healthy	PER
B. adolescentis	PehrssonE_2016	SID09C_517	28.3719	schoolage	13	Healthy	PER
B. adolescentis	PehrssonE_2016	SID08F_000	1.31637	schoolage	13	Healthy	PER
B. adolescentis	PehrssonE_2016	SID08F_040	24.7988	schoolage	13	Healthy	PER
B. adolescentis	RampelliS_2015	H20	0	schoolage	13	Healthy	TZA
B. adolescentis	SmitsSA_2017	TZ_83788	0.90545	schoolage	13	Healthy	TZA
B. adolescentis	SmitsSA_2017	TZ_38244	0	schoolage	13	Healthy	TZA
B. adolescentis	HMP_2019_ibdmdb	HSMA33NY	0.41979	schoolage	14	Healthy	USA
B. adolescentis	HMP_2019_ibdmdb	HSMA33J1_P	0.84689	schoolage	14	Healthy	USA
B. adolescentis	HMP_2019_ibdmdb	HSMA33J3	0.14582	schoolage	14	Healthy	USA
B. adolescentis	HMP_2019_ibdmdb	HSMA33J5	0.22237	schoolage	14	Healthy	USA
B. adolescentis	HMP_2019_ibdmdb	HSMA33J7	0.33831	schoolage	14	Healthy	USA
B. adolescentis	HMP_2019_ibdmdb	HSMA33J9	2.60537	schoolage	14	Healthy	USA
B. adolescentis	HMP_2019_ibdmdb	HSMA33MS	0.16091	schoolage	14	Healthy	USA
B. adolescentis	HMP_2019_ibdmdb	HSMA33QM	0.21875	schoolage	14	Healthy	USA
B. adolescentis	HMP_2019_ibdmdb	HSMA33QO	0.02637	schoolage	14	Healthy	USA
B. adolescentis	HMP_2019_ibdmdb	HSMA33SE	10.7547	schoolage	14	Healthy	USA
B. adolescentis	HMP_2019_ibdmdb	HSMA33SG	0.88423	schoolage	14	Healthy	USA
B. adolescentis	HMP_2019_ibdmdb	HSMA33SI	12.7316	schoolage	14	Healthy	USA
B. adolescentis	HMP_2019_ibdmdb	HSMA33SK	0.94026	schoolage	14	Healthy	USA
B. adolescentis	BritoIL_2016	M1.36.ST	8.23035	schoolage	15	Healthy	FJI
B. adolescentis	BritoIL_2016	M1.52.ST	7.83	schoolage	15	Healthy	FJI
B. adolescentis	BritoIL_2016	M2.11.ST	4.33215	schoolage	15	Healthy	FJI
B. adolescentis	BritoIL_2016	M2.3.ST	4.42159	schoolage	15	Healthy	FJI
B. adolescentis	BritoIL_2016	M2.5.ST	0.00546	schoolage	15	Healthy	FJI
B. adolescentis	BritoIL_2016	M2.58.ST	0.87889	schoolage	15	Healthy	FJI
B. adolescentis	BritoIL_2016	W2.54.ST	0.00464	schoolage	15	Healthy	FJI
B. adolescentis	BritoIL_2016	WL.32.ST	0.00718	schoolage	15	Healthy	FJI
B. adolescentis	BritoIL_2016	WL.33.ST	0.77391	schoolage	15	Healthy	FJI
B. adolescentis	BritoIL_2016	WL.34.ST	0.00211	schoolage	15	Healthy	FJI
B. adolescentis	BritoIL_2016	WL.35.ST	0.14681	schoolage	15	Healthy	FJI
B. adolescentis	BritoIL_2016	WL.39.ST	0.25292	schoolage	15	Healthy	FJI
B. adolescentis	BritoIL_2016	WL.8.ST	0.05188	schoolage	15	Healthy	FJI
B. adolescentis	HMP_2019_ibdmdb	ESM5GEYU_P	0	schoolage	15	Healthy	USA
B. adolescentis	HMP_2019_ibdmdb	ESM5GEZ1_P	0	schoolage	15	Healthy	USA
B. adolescentis	HMP_2019_ibdmdb	ESM5GEZ3_P	0	schoolage	15	Healthy	USA
B. adolescentis	HMP_2019_ibdmdb	ESM5MEBP_P	0	schoolage	15	Healthy	USA
B. adolescentis	HMP_2019_ibdmdb	ESM5ME9H_P	0	schoolage	15	Healthy	USA
B. adolescentis	HMP_2019_ibdmdb	PSM6XBTR	0.59324	schoolage	15	Healthy	USA
B. adolescentis	HMP_2019_ibdmdb	PSM6XBTT	1.13088	schoolage	15	Healthy	USA
B. adolescentis	HMP_2019_ibdmdb	PSM6XBTX	0.31817	schoolage	15	Healthy	USA
B. adolescentis	HMP_2019_ibdmdb	PSM6XBTZ_P	0.49063	schoolage	15	Healthy	USA
B. adolescentis	HMP_2019_ibdmdb	PSM6XBU2	0.44192	schoolage	15	Healthy	USA
B. adolescentis	HMP_2019_ibdmdb	PSM7J1DF	0.02961	schoolage	15	Healthy	USA
B. adolescentis	HMP_2019_ibdmdb	PSM7J1DL	0.16276	schoolage	15	Healthy	USA
B. adolescentis	HMP_2019_ibdmdb	PSM7J14X	0.06089	schoolage	15	Healthy	USA
B. adolescentis	HMP_2019_ibdmdb	PSM7J154	0.14165	schoolage	15	Healthy	USA
B. adolescentis	HMP_2019_ibdmdb	PSM7J156	0.3011	schoolage	15	Healthy	USA
B. adolescentis	PehrssonE_2016	SID08E_000	0.30568	schoolage	15	Healthy	PER
B. adolescentis	PehrssonE_2016	SID240302	1.7606	schoolage	15	Healthy	SLV
B. adolescentis	PehrssonE_2016	SID240301	1.79171	schoolage	15	Healthy	SLV
B. adolescentis	PehrssonE_2016	SID08E_041	2.15496	schoolage	15	Healthy	PER
B. adolescentis	RampelliS_2015	H19	0	schoolage	15	Healthy	TZA
B. adolescentis	RubelMA_2020	CM.285_WGS	0.23007	schoolage	15	Healthy	CMR
B. adolescentis	RubelMA_2020	CM.392_WGS	0	schoolage	15	Healthy	CMR
B. adolescentis	DhakanDB_2019	DHAK_C16_M	0.07732	schoolage	16	Healthy	IND
B. adolescentis	HMP_2019_ibdmdb	HSM67VDR_P	0.0131	schoolage	16	Healthy	USA
B. adolescentis	HMP_2019_ibdmdb	HSM6XRUL	0	schoolage	16	Healthy	USA
B. adolescentis	HMP_2019_ibdmdb	HSM6XRUN	0	schoolage	16	Healthy	USA
B. adolescentis	HMP_2019_ibdmdb	HSM6XRUR	0.00569	schoolage	16	Healthy	USA
B. adolescentis	HMP_2019_ibdmdb	HSM6XRQ8	0	schoolage	16	Healthy	USA
B. adolescentis	HMP_2019_ibdmdb	HSM7CZ16	0	schoolage	16	Healthy	USA
B. adolescentis	HMP_2019_ibdmdb	HSM7CZ18	0.10733	schoolage	16	Healthy	USA
B. adolescentis	HMP_2019_ibdmdb	HSM7CZ1A	0.23468	schoolage	16	Healthy	USA
B. adolescentis	HMP_2019_ibdmdb	HSM7CZ1C	0.86154	schoolage	16	Healthy	USA
B. adolescentis	HMP_2019_ibdmdb	HSM7CZ1E	0.00578	schoolage	16	Healthy	USA
B. adolescentis	HMP_2019_ibdmdb	HSM7CZ1G	0.18213	schoolage	16	Healthy	USA
B. adolescentis	HMP_2019_ibdmdb	HSM7J4HA	0	schoolage	16	Healthy	USA
B. adolescentis	HMP_2019_ibdmdb	HSM7J4HC	0.00305	schoolage	16	Healthy	USA
B. adolescentis	HMP_2019_ibdmdb	HSM7J4HE	0	schoolage	16	Healthy	USA
B. adolescentis	HMP_2019_ibdmdb	HSM7J4HG	0	schoolage	16	Healthy	USA
B. adolescentis	HMP_2019_ibdmdb	HSM7J4HI	0	schoolage	16	Healthy	USA
B. adolescentis	HMP_2019_ibdmdb	HSM7J4HK	0	schoolage	16	Healthy	USA
B. adolescentis	HMP_2019_ibdmdb	HSM7J4KC	0	schoolage	16	Healthy	USA
B. adolescentis	HMP_2019_ibdmdb	HSM7J4KG	0	schoolage	16	Healthy	USA
B. adolescentis	HMP_2019_ibdmdb	HSM7J4KI	0	schoolage	16	Healthy	USA
B. adolescentis	HMP_2019_ibdmdb	HSM7J4KK	0.11419	schoolage	16	Healthy	USA
B. adolescentis	HMP_2019_ibdmdb	HSM7J4KM	0.08447	schoolage	16	Healthy	USA
B. adolescentis	IjazUZ_2017	S140_a_WGS	0.10366	schoolage	16	Healthy	GBR
B. adolescentis	PasolliE_2019	A19_03_1FE	0	schoolage	16	Healthy	MDG
B. adolescentis	PehrssonE_2016	SID240304	0	schoolage	16	Healthy	SLV
B. adolescentis	PehrssonE_2016	SID08E_160	4.94723	schoolage	16	Healthy	PER
B. adolescentis	RampelliS_2015	H15	0	schoolage	16	Healthy	TZA
B. adolescentis	HMP_2019_ibdmdb	PSM6XBW3	0	schoolage	17	Healthy	USA
B. adolescentis	HMP_2019_ibdmdb	PSM7J19X_P	0	schoolage	17	Healthy	USA
B. adolescentis	HMP_2019_ibdmdb	PSM7J19Z	0	schoolage	17	Healthy	USA
B. adolescentis	HMP_2019_ibdmdb	PSM7J1A2	0	schoolage	17	Healthy	USA
B. adolescentis	HMP_2019_ibdmdb	PSM7J1A4	0	schoolage	17	Healthy	USA
B. adolescentis	HMP_2019_ibdmdb	PSM7J1A6	0	schoolage	17	Healthy	USA
B. adolescentis	HMP_2019_ibdmdb	PSM7J1A8	0	schoolage	17	Healthy	USA
B. adolescentis	HMP_2019_ibdmdb	PSM7J17V	0	schoolage	17	Healthy	USA
B. adolescentis	HMP_2019_ibdmdb	PSM7J17X	0	schoolage	17	Healthy	USA
B. adolescentis	HMP_2019_ibdmdb	PSM7J17Z	0	schoolage	17	Healthy	USA
B. adolescentis	HMP_2019_ibdmdb	PSM7J182	0	schoolage	17	Healthy	USA
B. adolescentis	HMP_2019_ibdmdb	PSM7J184	0	schoolage	17	Healthy	USA
B. adolescentis	HMP_2019_ibdmdb	PSM7J186	0	schoolage	17	Healthy	USA
B. adolescentis	HMP_2019_ibdmdb	PSM7J15K	0	schoolage	17	Healthy	USA
B. adolescentis	HMP_2019_ibdmdb	PSM7J15M	0	schoolage	17	Healthy	USA
B. adolescentis	HMP_2019_ibdmdb	PSM7J15O	0	schoolage	17	Healthy	USA
B. adolescentis	HMP_2019_ibdmdb	PSM7J15Q	0	schoolage	17	Healthy	USA
B. adolescentis	HMP_2019_ibdmdb	PSM7J15S	0	schoolage	17	Healthy	USA
B. adolescentis	HMP_2019_ibdmdb	PSM7J15U	0	schoolage	17	Healthy	USA
B. adolescentis	HMP_2019_ibdmdb	PSMA265D	0	schoolage	17	Healthy	USA
B. adolescentis	HMP_2019_ibdmdb	PSMA265F	0	schoolage	17	Healthy	USA
B. adolescentis	HMP_2019_ibdmdb	PSMA265L	0	schoolage	17	Healthy	USA
B. adolescentis	HMP_2019_ibdmdb	PSMA265J_TR	0.08068	schoolage	17	Healthy	USA
B. adolescentis	HMP_2019_ibdmdb	PSMA265J	0.08068	schoolage	17	Healthy	USA
B. adolescentis	HMP_2019_ibdmdb	PSMA265H	0.22366	schoolage	17	Healthy	USA
B. adolescentis	RampelliS_2015	H18	0	schoolage	17	Healthy	TZA
B. adolescentis	RubelMA_2020	CM.335_WGS	0	schoolage	17	Healthy	CMR
B. adolescentis	RubelMA_2020	CM.402_WGS	0	schoolage	17	Healthy	CMR
B. adolescentis	RubelMA_2020	CM.437_WGS	0.70707	schoolage	17	Healthy	CMR
B. adolescentis	AsnicarF_2021	SAMEA7045289	2.13719	schoolage	18	Healthy	GBR
B. adolescentis	AsnicarF_2021	SAMEA7045503	0	schoolage	18	Healthy	GBR
B. adolescentis	HMP_2012	SRS054956	0	schoolage	18	Healthy	USA
B. adolescentis	HMP_2012	SRS015578	0.61096	schoolage	18	Healthy	USA
B. adolescentis	KaurK_2020	JAS_6	0.00578	schoolage	18	Healthy	IND
B. adolescentis	KeohaneDM_2020	Travel025	0	schoolage	18	Healthy	IRL
B. adolescentis	KeohaneDM_2020	Travel033	1.06673	schoolage	18	Healthy	IRL
B. adolescentis	KeohaneDM_2020	Travel050	0	schoolage	18	Healthy	IRL
B. adolescentis	KeohaneDM_2020	Travel061	0	schoolage	18	Healthy	IRL
B. adolescentis	KeohaneDM_2020	Travel097	3.63673	schoolage	18	Healthy	IRL
B. adolescentis	KeohaneDM_2020	Travel106	1.32814	schoolage	18	Healthy	IRL
B. adolescentis	LifeLinesDeep_2016	EGAR00001420190_9002000001215040	14.6265	schoolage	18	Healthy	NLD
B. adolescentis	LifeLinesDeep_2016	EGAR00001420284_9002000001253462LL	0.01443	schoolage	18	Healthy	NLD
B. adolescentis	LifeLinesDeep_2016	EGAR00001420807_9002000001433255	13.785	schoolage	18	Healthy	NLD
B. adolescentis	LifeLinesDeep_2016	EGAR00001420353_9002000001277446	0	schoolage	18	Healthy	NLD
B. adolescentis	LifeLinesDeep_2016	EGAR00001420179_9002000001211391	17.5089	schoolage	18	Healthy	NLD
B. adolescentis	LifeLinesDeep_2016	EGAR00001420419_9002000001310371LL	0.0104	schoolage	18	Healthy	NLD
B. adolescentis	LifeLinesDeep_2016	EGAR00001420660_9002000001394578	15.5972	schoolage	18	Healthy	NLD
B. adolescentis	LifeLinesDeep_2016	EGAR00001420589_9002000001378270	27.385	schoolage	18	Healthy	NLD
B. adolescentis	LifeLinesDeep_2016	EGAR00001420730_9002000001412424LL	6.61356	schoolage	18	Healthy	NLD
B. adolescentis	LifeLinesDeep_2016	EGAR00001420157_9002000001202660	9.63804	schoolage	18	Healthy	NLD
B. adolescentis	LifeLinesDeep_2016	EGAR00001420387_9002000001294410	8.68416	schoolage	18	Healthy	NLD
B. adolescentis	Obregon-TitoAJ_2015	SM40	0	schoolage	18	Healthy	PER
B. adolescentis	PehrssonE_2016	SID04B_564	9.34342	schoolage	18	Healthy	PER
B. adolescentis	RubelMA_2020	CM.164_WGS	0	schoolage	18	Healthy	CMR
B. adolescentis	RubelMA_2020	CM.418_WGS	0	schoolage	18	Healthy	CMR
B. adolescentis	RubelMA_2020	CM.536_WGS	0.83882	schoolage	18	Healthy	CMR
B. adolescentis	AsnicarF_2021	SAMEA7041173	4.51255	adult	19	Healthy	GBR
B. adolescentis	AsnicarF_2021	SAMEA7041232	0.1332	adult	19	Healthy	GBR
B. adolescentis	AsnicarF_2021	SAMEA7045047	0.71481	adult	19	Healthy	GBR
B. adolescentis	AsnicarF_2021	SAMEA7045165	0.54277	adult	19	Healthy	GBR
B. adolescentis	AsnicarF_2021	SAMEA7045211	1.01764	adult	19	Healthy	GBR
B. adolescentis	AsnicarF_2021	SAMEA7045780	2.16622	adult	19	Healthy	GBR
B. adolescentis	AsnicarF_2021	SAMEA7045788	0	adult	19	Healthy	GBR
B. adolescentis	DhakanDB_2019	DHAK_HBC	0.01259	adult	19	Healthy	IND
B. adolescentis	HMP_2012	SRS017433	0.01795	adult	19	Healthy	USA
B. adolescentis	HMP_2012	SRS054590	0	adult	19	Healthy	USA
B. adolescentis	HMP_2012	SRS056519	0.07347	adult	19	Healthy	USA
B. adolescentis	HMP_2012	SRS018575	0.02018	adult	19	Healthy	USA
B. adolescentis	KaurK_2020	KHG_6	0.89793	adult	19	Healthy	IND
B. adolescentis	KeohaneDM_2020	Travel042	1.36552	adult	19	Healthy	IRL
B. adolescentis	KeohaneDM_2020	Travel059	4.80019	adult	19	Healthy	IRL
B. adolescentis	LifeLinesDeep_2016	EGAR00001420959_9002000001469950	13.2079	adult	19	Healthy	NLD
B. adolescentis	LifeLinesDeep_2016	EGAR00001420522_9002000001355604	12.8188	adult	19	Healthy	NLD
B. adolescentis	LifeLinesDeep_2016	EGAR00001420886_9002000001451807	22.4935	adult	19	Healthy	NLD
B. adolescentis	LifeLinesDeep_2016	EGAR00001420301_9002000001260707	9.38993	adult	19	Healthy	NLD
B. adolescentis	LifeLinesDeep_2016	EGAR00001420344_9002000001274847	8.81333	adult	19	Healthy	NLD
B. adolescentis	PehrssonE_2016	SID03C_000	0.06254	adult	19	Healthy	PER
B. adolescentis	PehrssonE_2016	SID250301	5.61738	adult	19	Healthy	SLV
B. adolescentis	AsnicarF_2021	SAMEA7045026	8.54489	adult	20	Healthy	GBR
B. adolescentis	AsnicarF_2021	SAMEA7045134	23.3234	adult	20	Healthy	GBR
B. adolescentis	AsnicarF_2021	SAMEA7045208	6.38059	adult	20	Healthy	GBR
B. adolescentis	AsnicarF_2021	SAMEA7045262	3.30389	adult	20	Healthy	GBR
B. adolescentis	AsnicarF_2021	SAMEA7045416	0.4035	adult	20	Healthy	GBR
B. adolescentis	AsnicarF_2021	SAMEA7045500	0	adult	20	Healthy	GBR
B. adolescentis	AsnicarF_2021	SAMEA7045791	4.24812	adult	20	Healthy	GBR
B. adolescentis	AsnicarF_2021	SAMEA7045836	3.48681	adult	20	Healthy	GBR
B. adolescentis	BritoIL_2016	M1.5.ST	1.44261	adult	20	Healthy	FJI
B. adolescentis	BritoIL_2016	M1.65.ST	0.49475	adult	20	Healthy	FJI
B. adolescentis	BritoIL_2016	M2.31.ST	1.87539	adult	20	Healthy	FJI
B. adolescentis	BritoIL_2016	W1.34.ST	1.03171	adult	20	Healthy	FJI
B. adolescentis	BritoIL_2016	W1.55.ST	0.42191	adult	20	Healthy	FJI
B. adolescentis	BritoIL_2016	W2.52.ST	0.275	adult	20	Healthy	FJI
B. adolescentis	BritoIL_2016	W2.53.ST	0.0048	adult	20	Healthy	FJI
B. adolescentis	BritoIL_2016	WL.37.ST	0.05181	adult	20	Healthy	FJI
B. adolescentis	DhakanDB_2019	DHAK_HBD	1.50294	adult	20	Healthy	IND
B. adolescentis	HMP_2012	SRS023583	0	adult	20	Healthy	USA
B. adolescentis	HMP_2012	SRS014979	0.87574	adult	20	Healthy	USA
B. adolescentis	HMP_2012	SRS065504	0.0234	adult	20	Healthy	USA
B. adolescentis	HMP_2012	SRS016335	0.02344	adult	20	Healthy	USA
B. adolescentis	HMP_2012	SRS047014	0.04529	adult	20	Healthy	USA
B. adolescentis	HMP_2012	SRS049164	0.05552	adult	20	Healthy	USA
B. adolescentis	KaurK_2020	JAS_10	1.0074	adult	20	Healthy	IND
B. adolescentis	KaurK_2020	JAS_9	15.5334	adult	20	Healthy	IND
B. adolescentis	KeohaneDM_2020	Travel060	0	adult	20	Healthy	IRL
B. adolescentis	KeohaneDM_2020	Travel117	0	adult	20	Healthy	IRL
B. adolescentis	LifeLinesDeep_2016	EGAR00001420325_9002000001268812	13.3253	adult	20	Healthy	NLD
B. adolescentis	LifeLinesDeep_2016	EGAR00001420191_9002000001215390	8.67354	adult	20	Healthy	NLD
B. adolescentis	LifeLinesDeep_2016	EGAR00001420662_9002000001394740	10.7646	adult	20	Healthy	NLD
B. adolescentis	LifeLinesDeep_2016	EGAR00001421146_9002000001542895	2.35139	adult	20	Healthy	NLD
B. adolescentis	LifeLinesDeep_2016	EGAR00001421098_9002000001524672	5.75732	adult	20	Healthy	NLD
B. adolescentis	LifeLinesDeep_2016	EGAR00001420983_9002000001476720	23.8637	adult	20	Healthy	NLD
B. adolescentis	Obregon-TitoAJ_2015	HCO61	17.5595	adult	20	Healthy	PER
B. adolescentis	Obregon-TitoAJ_2015	SM20	0	adult	20	Healthy	PER
B. adolescentis	PehrssonE_2016	SID08D_572	34.9474	adult	20	Healthy	PER
B. adolescentis	PehrssonE_2016	SID03F_000	28.7895	adult	20	Healthy	PER
B. adolescentis	PehrssonE_2016	SID08D_079	57.7206	adult	20	Healthy	PER
B. adolescentis	RampelliS_2015	H8	0	adult	20	Healthy	TZA
B. adolescentis	RubelMA_2020	CM.373_WGS	0	adult	20	Healthy	CMR
B. adolescentis	RubelMA_2020	CM.375_WGS	0	adult	20	Healthy	CMR
B. adolescentis	RubelMA_2020	CM.511_WGS	0	adult	20	Healthy	CMR
B. adolescentis	RubelMA_2020	CM.528_WGS	0	adult	20	Healthy	CMR
B. adolescentis	SankaranarayananK_2015	CA13	0	adult	20	Healthy	USA
B. adolescentis	AsnicarF_2021	SAMEA7041188	4.17706	adult	21	Healthy	GBR
B. adolescentis	AsnicarF_2021	SAMEA7045070	2.0016	adult	21	Healthy	GBR
B. adolescentis	AsnicarF_2021	SAMEA7045196	5.26853	adult	21	Healthy	GBR
B. adolescentis	AsnicarF_2021	SAMEA7045322	3.51558	adult	21	Healthy	GBR
B. adolescentis	AsnicarF_2021	SAMEA7045382	21.0827	adult	21	Healthy	GBR
B. adolescentis	AsnicarF_2021	SAMEA7045584	4.78865	adult	21	Healthy	GBR
B. adolescentis	AsnicarF_2021	SAMEA7045699	5.19327	adult	21	Healthy	GBR
B. adolescentis	AsnicarF_2021	SAMEA7045754	0	adult	21	Healthy	GBR
B. adolescentis	AsnicarF_2021	SAMEA7045880	2.14009	adult	21	Healthy	GBR
B. adolescentis	DeFilippisF_2019	SIDVOV36_metag	0.2318	adult	21	Healthy	ITA
B. adolescentis	DhakanDB_2019	DHAK_HAF	0.05537	adult	21	Healthy	IND
B. adolescentis	DhakanDB_2019	DHAK_HAE	0.09604	adult	21	Healthy	IND
B. adolescentis	DhakanDB_2019	DHAK_HAC	1.46574	adult	21	Healthy	IND
B. adolescentis	DhakanDB_2019	DHAK_HCW	0	adult	21	Healthy	IND
B. adolescentis	DhakanDB_2019	DHAK_HBK	0	adult	21	Healthy	IND
B. adolescentis	HMP_2012	SRS016753	0	adult	21	Healthy	USA
B. adolescentis	HMP_2012	SRS015794	0	adult	21	Healthy	USA
B. adolescentis	HMP_2012	SRS016056	0	adult	21	Healthy	USA
B. adolescentis	HMP_2012	SRS016095	0	adult	21	Healthy	USA
B. adolescentis	HMP_2012	SRS042284	0	adult	21	Healthy	USA
B. adolescentis	HMP_2012	SRS018656	0.04763	adult	21	Healthy	USA
B. adolescentis	HMP_2012	SRS019397	0	adult	21	Healthy	USA
B. adolescentis	HMP_2012	SRS019601	0	adult	21	Healthy	USA
B. adolescentis	HMP_2012	SRS048164	0	adult	21	Healthy	USA
B. adolescentis	HMP_2019_ibdmdb	MSM9VZL5	0.0348	adult	21	Healthy	USA
B. adolescentis	HMP_2019_ibdmdb	MSMA26DM	0.01758	adult	21	Healthy	USA
B. adolescentis	HMP_2019_ibdmdb	MSMA26DG	0	adult	21	Healthy	USA
B. adolescentis	HMP_2019_ibdmdb	MSMA26DI	0.14883	adult	21	Healthy	USA
B. adolescentis	HMP_2019_ibdmdb	MSMA26DO	0.01972	adult	21	Healthy	USA
B. adolescentis	HMP_2019_ibdmdb	MSMA26DK	0.01268	adult	21	Healthy	USA
B. adolescentis	HMP_2019_ibdmdb	MSMAPC5H	0.00092	adult	21	Healthy	USA
B. adolescentis	HMP_2019_ibdmdb	MSMAPC5L	0	adult	21	Healthy	USA
B. adolescentis	HMP_2019_ibdmdb	MSMB4LXW	0.06786	adult	21	Healthy	USA
B. adolescentis	HMP_2019_ibdmdb	MSMB4LXS	0.0755	adult	21	Healthy	USA
B. adolescentis	HMP_2019_ibdmdb	MSMB4LZK	0.02262	adult	21	Healthy	USA
B. adolescentis	KeohaneDM_2020	Travel081	0.70654	adult	21	Healthy	IRL
B. adolescentis	LifeLinesDeep_2016	EGAR00001420128_9002000001184329	0.02213	adult	21	Healthy	NLD
B. adolescentis	LifeLinesDeep_2016	EGAR00001420132_9002000001186403	0.00372	adult	21	Healthy	NLD
B. adolescentis	LifeLinesDeep_2016	EGAR00001420623_9002000001386960	19.9239	adult	21	Healthy	NLD
B. adolescentis	LifeLinesDeep_2016	EGAR00001420117_9002000001177010	23.7608	adult	21	Healthy	NLD
B. adolescentis	LifeLinesDeep_2016	EGAR00001420276_9002000001250317	15.9024	adult	21	Healthy	NLD
B. adolescentis	LifeLinesDeep_2016	EGAR00001420739_9002000001414966	7.32066	adult	21	Healthy	NLD
B. adolescentis	LifeLinesDeep_2016	EGAR00001420906_9002000001456320	12.0154	adult	21	Healthy	NLD
B. adolescentis	LifeLinesDeep_2016	EGAR00001420546_9002000001362500	0	adult	21	Healthy	NLD
B. adolescentis	LifeLinesDeep_2016	EGAR00001420590_9002000001378550	0.84102	adult	21	Healthy	NLD
B. adolescentis	LifeLinesDeep_2016	EGAR00001420299_9002000001260215	29.9212	adult	21	Healthy	NLD
B. adolescentis	LifeLinesDeep_2016	EGAR00001421053_9002000001503369	27.2146	adult	21	Healthy	NLD
B. adolescentis	LifeLinesDeep_2016	EGAR00001421132_9002000001536840	0.00539	adult	21	Healthy	NLD
B. adolescentis	LifeLinesDeep_2016	EGAR00001420826_9002000001437906	12.7854	adult	21	Healthy	NLD
B. adolescentis	LifeLinesDeep_2016	EGAR00001420913_9002000001457730	6.88938	adult	21	Healthy	NLD
B. adolescentis	Obregon-TitoAJ_2015	SM32	0	adult	21	Healthy	PER
B. adolescentis	PasolliE_2019	A01_02_1FE	0	adult	21	Healthy	MDG
B. adolescentis	PasolliE_2019	A13_03_1FE	1.4539	adult	21	Healthy	MDG
B. adolescentis	PasolliE_2019	A15_02_1FE	0	adult	21	Healthy	MDG
B. adolescentis	PasolliE_2019	A28_02_1FE	12.6472	adult	21	Healthy	MDG
B. adolescentis	PasolliE_2019	A39_04_1FE	1.32615	adult	21	Healthy	MDG
B. adolescentis	PasolliE_2019	V48_03_2FE	0	adult	21	Healthy	MDG
B. adolescentis	PasolliE_2019	A70_03_1FE	0	adult	21	Healthy	MDG
B. adolescentis	PehrssonE_2016	SID05D_000	46.8933	adult	21	Healthy	PER
B. adolescentis	PehrssonE_2016	SID08D_257	41.1778	adult	21	Healthy	PER
B. adolescentis	RampelliS_2015	H16	0	adult	21	Healthy	TZA
B. adolescentis	RampelliS_2015	IT14	5.9617	adult	21	Healthy	ITA
B. adolescentis	RaymondF_2016	P13E0	1.36565	adult	21	Healthy	CAN
B. adolescentis	RaymondF_2016	P13E7	0	adult	21	Healthy	CAN
B. adolescentis	RaymondF_2016	P13E90	2.66262	adult	21	Healthy	CAN
B. adolescentis	RaymondF_2016	P6C0	3.60417	adult	21	Healthy	CAN
B. adolescentis	RaymondF_2016	P6C7	5.70652	adult	21	Healthy	CAN
B. adolescentis	RaymondF_2016	P6C90	0.41325	adult	21	Healthy	CAN
B. adolescentis	SankaranarayananK_2015	CA14	0	adult	21	Healthy	USA
B. adolescentis	YachidaS_2019	SAMD00164954	0	adult	21	Healthy	JPN
B. adolescentis	AsnicarF_2021	SAMEA7045118	0.84691	adult	22	Healthy	GBR
B. adolescentis	AsnicarF_2021	SAMEA7045206	0	adult	22	Healthy	GBR
B. adolescentis	AsnicarF_2021	SAMEA7045223	0	adult	22	Healthy	USA
B. adolescentis	AsnicarF_2021	SAMEA7045268	5.01881	adult	22	Healthy	GBR
B. adolescentis	AsnicarF_2021	SAMEA7045451	10.1242	adult	22	Healthy	USA
B. adolescentis	AsnicarF_2021	SAMEA7045568	15.6119	adult	22	Healthy	GBR
B. adolescentis	AsnicarF_2021	SAMEA7045603	0	adult	22	Healthy	GBR
B. adolescentis	AsnicarF_2021	SAMEA7045608	3.26029	adult	22	Healthy	GBR
B. adolescentis	AsnicarF_2021	SAMEA7045800	10.4208	adult	22	Healthy	GBR
B. adolescentis	AsnicarF_2021	SAMEA7045844	2.71197	adult	22	Healthy	GBR
B. adolescentis	AsnicarF_2021	SAMEA7045943	0	adult	22	Healthy	USA
B. adolescentis	Bengtsson-PalmeJ_2015	TRAVELRES11	0.93671	adult	22	Healthy	SWE
B. adolescentis	Bengtsson-PalmeJ_2015	TRAVELRES12	0.16375	adult	22	Healthy	SWE
B. adolescentis	DhakanDB_2019	DHAK_HAJ	0	adult	22	Healthy	IND
B. adolescentis	DhakanDB_2019	DHAK_HE	0.08849	adult	22	Healthy	IND
B. adolescentis	GuptaA_2019	GupDM_HAJ	0	adult	22	Healthy	IND
B. adolescentis	HMP_2012	SRS012273	0.24741	adult	22	Healthy	USA
B. adolescentis	HMP_2012	SRS022071	2.03006	adult	22	Healthy	USA
B. adolescentis	HMP_2012	SRS078176	0.16947	adult	22	Healthy	USA
B. adolescentis	HMP_2012	SRS049995	0.07963	adult	22	Healthy	USA
B. adolescentis	HMP_2012	SRS013521	0.02334	adult	22	Healthy	USA
B. adolescentis	HMP_2012	SRS013158	0	adult	22	Healthy	USA
B. adolescentis	HMP_2012	SRS023971	0	adult	22	Healthy	USA
B. adolescentis	HMP_2012	SRS022713	0	adult	22	Healthy	USA
B. adolescentis	HMP_2012	SRS057478	0	adult	22	Healthy	USA
B. adolescentis	HMP_2012	SRS015960	0	adult	22	Healthy	USA
B. adolescentis	HMP_2012	SRS056259	0	adult	22	Healthy	USA
B. adolescentis	KaurK_2020	JAS_7	1.79375	adult	22	Healthy	IND
B. adolescentis	KaurK_2020	KHG_4	0.229	adult	22	Healthy	IND
B. adolescentis	KeohaneDM_2020	Travel043	3.81238	adult	22	Healthy	IRL
B. adolescentis	KeohaneDM_2020	Travel112	2.22698	adult	22	Healthy	IRL
B. adolescentis	LifeLinesDeep_2016	EGAR00001420167_9002000001207165	4.18011	adult	22	Healthy	NLD
B. adolescentis	LifeLinesDeep_2016	EGAR00001420581_9002000001375460	12.4983	adult	22	Healthy	NLD
B. adolescentis	LifeLinesDeep_2016	EGAR00001420683_9002000001400540	4.68721	adult	22	Healthy	NLD
B. adolescentis	LifeLinesDeep_2016	EGAR00001420762_9002000001421675	6.41677	adult	22	Healthy	NLD
B. adolescentis	LifeLinesDeep_2016	EGAR00001420890_9002000001452878	18.4038	adult	22	Healthy	NLD
B. adolescentis	LifeLinesDeep_2016	EGAR00001420718_9002000001409895	7.16353	adult	22	Healthy	NLD
B. adolescentis	LifeLinesDeep_2016	EGAR00001420794_9002000001428390	17.9305	adult	22	Healthy	NLD
B. adolescentis	LifeLinesDeep_2016	EGAR00001420988_9002000001477607LL	7.73204	adult	22	Healthy	NLD
B. adolescentis	LifeLinesDeep_2016	EGAR00001420168_9002000001207989	0	adult	22	Healthy	NLD
B. adolescentis	LifeLinesDeep_2016	EGAR00001421003_9002000001481486	19.5581	adult	22	Healthy	NLD
B. adolescentis	LifeLinesDeep_2016	EGAR00001421022_9002000001488502	0.00383	adult	22	Healthy	NLD
B. adolescentis	PasolliE_2019	A10_02_1FE	0	adult	22	Healthy	MDG
B. adolescentis	PasolliE_2019	A24_04_1FE	0.21457	adult	22	Healthy	MDG
B. adolescentis	PasolliE_2019	A66_02_1FE	0.79641	adult	22	Healthy	MDG
B. adolescentis	PasolliE_2019	A72_02_1FE	0	adult	22	Healthy	MDG
B. adolescentis	PehrssonE_2016	SID250502	1.88059	adult	22	Healthy	SLV
B. adolescentis	PehrssonE_2016	SID250501	1.57799	adult	22	Healthy	SLV
B. adolescentis	PehrssonE_2016	SID100202	15.8272	adult	22	Healthy	SLV
B. adolescentis	PehrssonE_2016	SID100201	0.37832	adult	22	Healthy	SLV
B. adolescentis	RampelliS_2015	H3	0	adult	22	Healthy	TZA
B. adolescentis	RaymondF_2016	P10E0	0.23699	adult	22	Healthy	CAN
B. adolescentis	RaymondF_2016	P10E7	0	adult	22	Healthy	CAN
B. adolescentis	RaymondF_2016	P10E90	0.29738	adult	22	Healthy	CAN
B. adolescentis	RaymondF_2016	P14E0	0	adult	22	Healthy	CAN
B. adolescentis	RaymondF_2016	P14E7	0	adult	22	Healthy	CAN
B. adolescentis	RaymondF_2016	P14E90	0.68443	adult	22	Healthy	CAN
B. adolescentis	RaymondF_2016	P20E0	0.1253	adult	22	Healthy	CAN
B. adolescentis	RaymondF_2016	P20E7	0	adult	22	Healthy	CAN
B. adolescentis	RaymondF_2016	P20E90	0	adult	22	Healthy	CAN
B. adolescentis	RaymondF_2016	P5E0	0	adult	22	Healthy	CAN
B. adolescentis	RaymondF_2016	P5E7	0	adult	22	Healthy	CAN
B. adolescentis	RaymondF_2016	P5E90	0	adult	22	Healthy	CAN
B. adolescentis	TettAJ_2019_c	CM_D07_M0_18	0.59312	adult	22	Healthy	ETH
B. adolescentis	TettAJ_2019_c	CM_D08_M0_18	2.28104	adult	22	Healthy	ETH
B. adolescentis	AsnicarF_2021	SAMEA7041178	0	adult	23	Healthy	USA
B. adolescentis	AsnicarF_2021	SAMEA7041179	0	adult	23	Healthy	USA
B. adolescentis	AsnicarF_2021	SAMEA7041200	3.0571	adult	23	Healthy	GBR
B. adolescentis	AsnicarF_2021	SAMEA7041263	0	adult	23	Healthy	GBR
B. adolescentis	AsnicarF_2021	SAMEA7045016	5.23796	adult	23	Healthy	GBR
B. adolescentis	AsnicarF_2021	SAMEA7045035	1.95992	adult	23	Healthy	GBR
B. adolescentis	AsnicarF_2021	SAMEA7045036	0	adult	23	Healthy	GBR
B. adolescentis	AsnicarF_2021	SAMEA7045081	0.4873	adult	23	Healthy	GBR
B. adolescentis	AsnicarF_2021	SAMEA7045149	0	adult	23	Healthy	USA
B. adolescentis	AsnicarF_2021	SAMEA7045285	0.57045	adult	23	Healthy	GBR
B. adolescentis	AsnicarF_2021	SAMEA7045334	2.79035	adult	23	Healthy	GBR
B. adolescentis	AsnicarF_2021	SAMEA7045388	0	adult	23	Healthy	GBR
B. adolescentis	AsnicarF_2021	SAMEA7045463	2.63909	adult	23	Healthy	USA
B. adolescentis	AsnicarF_2021	SAMEA7045472	0.92111	adult	23	Healthy	USA
B. adolescentis	AsnicarF_2021	SAMEA7045534	0.97322	adult	23	Healthy	GBR
B. adolescentis	AsnicarF_2021	SAMEA7045551	1.7698	adult	23	Healthy	GBR
B. adolescentis	AsnicarF_2021	SAMEA7045587	2.89466	adult	23	Healthy	GBR
B. adolescentis	AsnicarF_2021	SAMEA7045595	0	adult	23	Healthy	GBR
B. adolescentis	Bengtsson-PalmeJ_2015	TRAVELRES13	0.04647	adult	23	Healthy	SWE
B. adolescentis	Bengtsson-PalmeJ_2015	TRAVELRES39	3.76681	adult	23	Healthy	SWE
B. adolescentis	Bengtsson-PalmeJ_2015	TRAVELRES43	0.03901	adult	23	Healthy	SWE
B. adolescentis	Bengtsson-PalmeJ_2015	TRAVELRES55	0.05379	adult	23	Healthy	SWE
B. adolescentis	Bengtsson-PalmeJ_2015	TRAVELRES7	0.1662	adult	23	Healthy	SWE
B. adolescentis	Bengtsson-PalmeJ_2015	TRAVELRES15	0.00346	adult	23	Healthy	SWE
B. adolescentis	Bengtsson-PalmeJ_2015	TRAVELRES14	0.02573	adult	23	Healthy	SWE
B. adolescentis	Bengtsson-PalmeJ_2015	TRAVELRES40	0.65573	adult	23	Healthy	SWE
B. adolescentis	Bengtsson-PalmeJ_2015	TRAVELRES44	0.01068	adult	23	Healthy	SWE
B. adolescentis	Bengtsson-PalmeJ_2015	TRAVELRES56	0.14073	adult	23	Healthy	SWE
B. adolescentis	Bengtsson-PalmeJ_2015	TRAVELRES8	0.0364	adult	23	Healthy	SWE
B. adolescentis	Bengtsson-PalmeJ_2015	TRAVELRES16	0.00342	adult	23	Healthy	SWE
B. adolescentis	DeFilippisF_2019	SID09.PR.V_metag	2.96194	adult	23	Healthy	ITA
B. adolescentis	DeFilippisF_2019	SIDVOV52_metag	0.88256	adult	23	Healthy	ITA
B. adolescentis	DhakanDB_2019	DHAK_HAG	0	adult	23	Healthy	IND
B. adolescentis	DhakanDB_2019	DHAK_HAM	6.95503	adult	23	Healthy	IND
B. adolescentis	DhakanDB_2019	DHAK_HC	0.01145	adult	23	Healthy	IND
B. adolescentis	DhakanDB_2019	DHAK_HJ	0	adult	23	Healthy	IND
B. adolescentis	DhakanDB_2019	DHAK_HB	0.53356	adult	23	Healthy	IND
B. adolescentis	DhakanDB_2019	DHAK_HAZ	5.11047	adult	23	Healthy	IND
B. adolescentis	DhakanDB_2019	DHAK_HBB	1.43266	adult	23	Healthy	IND
B. adolescentis	DhakanDB_2019	DHAK_HBA	0.07445	adult	23	Healthy	IND
B. adolescentis	DhakanDB_2019	DHAK_HBM	1.86972	adult	23	Healthy	IND
B. adolescentis	GuptaA_2019	GupDM_HAG	0	adult	23	Healthy	IND
B. adolescentis	GuptaA_2019	GupDM_HAM	6.95503	adult	23	Healthy	IND
B. adolescentis	HMP_2012	SRS011529	0.08227	adult	23	Healthy	USA
B. adolescentis	HMP_2012	SRS016954	0	adult	23	Healthy	USA
B. adolescentis	HMP_2012	SRS024625	0	adult	23	Healthy	USA
B. adolescentis	HMP_2012	SRS016495	0.07028	adult	23	Healthy	USA
B. adolescentis	HMP_2012	SRS077730	0.00433	adult	23	Healthy	USA
B. adolescentis	HMP_2012	SRS053214	0.10046	adult	23	Healthy	USA
B. adolescentis	HMP_2012	SRS018313	0	adult	23	Healthy	USA
B. adolescentis	HMP_2012	SRS053398	0.02243	adult	23	Healthy	USA
B. adolescentis	HMP_2012	SRS043411	0	adult	23	Healthy	USA
B. adolescentis	HMP_2012	SRS015190	0	adult	23	Healthy	USA
B. adolescentis	HMP_2012	SRS019030	0.16658	adult	23	Healthy	USA
B. adolescentis	HMP_2012	SRS014683	0.2763	adult	23	Healthy	USA
B. adolescentis	HMP_2012	SRS048870	0	adult	23	Healthy	USA
B. adolescentis	HMP_2012	SRS016203	0	adult	23	Healthy	USA
B. adolescentis	HMP_2012	SRS019910	0	adult	23	Healthy	USA
B. adolescentis	HMP_2019_ibdmdb	MSM9VZMM	0	adult	23	Healthy	USA
B. adolescentis	HMP_2019_ibdmdb	MSM9VZMO	0.00225	adult	23	Healthy	USA
B. adolescentis	HMP_2019_ibdmdb	MSM9VZMS	0.00379	adult	23	Healthy	USA
B. adolescentis	HMP_2019_ibdmdb	MSM9VZMU	0.00802	adult	23	Healthy	USA
B. adolescentis	HMP_2019_ibdmdb	MSM9VZMW	0.12019	adult	23	Healthy	USA
B. adolescentis	HMP_2019_ibdmdb	MSM9VZL7	0	adult	23	Healthy	USA
B. adolescentis	HMP_2019_ibdmdb	MSM9VZL9	0.11795	adult	23	Healthy	USA
B. adolescentis	HMP_2019_ibdmdb	MSM9VZLB	0.0093	adult	23	Healthy	USA
B. adolescentis	HMP_2019_ibdmdb	MSM9VZLD	0	adult	23	Healthy	USA
B. adolescentis	HMP_2019_ibdmdb	MSM9VZLF	0.0117	adult	23	Healthy	USA
B. adolescentis	HMP_2019_ibdmdb	MSM9VZLH	0.01035	adult	23	Healthy	USA
B. adolescentis	HMP_2019_ibdmdb	MSMA26BB	0.02302	adult	23	Healthy	USA
B. adolescentis	HMP_2019_ibdmdb	MSMA26BD	0	adult	23	Healthy	USA
B. adolescentis	HMP_2019_ibdmdb	MSMA26BF	0	adult	23	Healthy	USA
B. adolescentis	HMP_2019_ibdmdb	MSMA26BH	0	adult	23	Healthy	USA
B. adolescentis	HMP_2019_ibdmdb	MSMA26BJ	0.06331	adult	23	Healthy	USA
B. adolescentis	HMP_2019_ibdmdb	MSMA26BL	0.02353	adult	23	Healthy	USA
B. adolescentis	HMP_2019_ibdmdb	MSMAPC6K	0.04984	adult	23	Healthy	USA
B. adolescentis	HMP_2019_ibdmdb	MSMAPC6M	0	adult	23	Healthy	USA
B. adolescentis	HMP_2019_ibdmdb	MSMAPC6O	0.02083	adult	23	Healthy	USA
B. adolescentis	HMP_2019_ibdmdb	MSMB4LZZ	0.00555	adult	23	Healthy	USA
B. adolescentis	HMP_2019_ibdmdb	MSMB4LZV	0	adult	23	Healthy	USA
B. adolescentis	HMP_2019_ibdmdb	MSMB4LZX	0.10952	adult	23	Healthy	USA
B. adolescentis	KaurK_2020	LDK_2	4.70827	adult	23	Healthy	IND
B. adolescentis	KeohaneDM_2020	Travel072	1.4015	adult	23	Healthy	IRL
B. adolescentis	LifeLinesDeep_2016	EGAR00001420166_9002000001206711LL	5.15757	adult	23	Healthy	NLD
B. adolescentis	LifeLinesDeep_2016	EGAR00001420222_9002000001228915	6.20083	adult	23	Healthy	NLD
B. adolescentis	LifeLinesDeep_2016	EGAR00001420765_9002000001422117	0.02342	adult	23	Healthy	NLD
B. adolescentis	LifeLinesDeep_2016	EGAR00001420766_9002000001422322	18.6424	adult	23	Healthy	NLD
B. adolescentis	LifeLinesDeep_2016	EGAR00001421168_9002000001554537	0.81443	adult	23	Healthy	NLD
B. adolescentis	LifeLinesDeep_2016	EGAR00001420408_9002000001303377	0	adult	23	Healthy	NLD
B. adolescentis	LifeLinesDeep_2016	EGAR00001420438_9002000001323816	1.72529	adult	23	Healthy	NLD
B. adolescentis	LifeLinesDeep_2016	EGAR00001421023_9002000001488665	0.38433	adult	23	Healthy	NLD
B. adolescentis	LifeLinesDeep_2016	EGAR00001421026_9002000001489152LL	21.8085	adult	23	Healthy	NLD
B. adolescentis	LifeLinesDeep_2016	EGAR00001420533_9002000001359327	27.9866	adult	23	Healthy	NLD
B. adolescentis	LifeLinesDeep_2016	EGAR00001420781_9002000001425244	18.8372	adult	23	Healthy	NLD
B. adolescentis	Obregon-TitoAJ_2015	NO01	0	adult	23	Healthy	USA
B. adolescentis	Obregon-TitoAJ_2015	NO21	2.05479	adult	23	Healthy	USA
B. adolescentis	PasolliE_2019	A10_01_1FE	0	adult	23	Healthy	MDG
B. adolescentis	PasolliE_2019	A20_03_1FE	0.01148	adult	23	Healthy	MDG
B. adolescentis	PasolliE_2019	A25_01_1FE	0	adult	23	Healthy	MDG
B. adolescentis	PasolliE_2019	A92_01_1FE	0	adult	23	Healthy	MDG
B. adolescentis	PehrssonE_2016	SID100204	14.4554	adult	23	Healthy	SLV
B. adolescentis	PehrssonE_2016	SID08C_021	3.56903	adult	23	Healthy	PER
B. adolescentis	RampelliS_2015	H17	0	adult	23	Healthy	TZA
B. adolescentis	RaymondF_2016	P11E0	0.42769	adult	23	Healthy	CAN
B. adolescentis	RaymondF_2016	P11E7	0	adult	23	Healthy	CAN
B. adolescentis	RaymondF_2016	P11E90	0.68006	adult	23	Healthy	CAN
B. adolescentis	RaymondF_2016	P12E0	0	adult	23	Healthy	CAN
B. adolescentis	RaymondF_2016	P12E7	0	adult	23	Healthy	CAN
B. adolescentis	RaymondF_2016	P12E90	0	adult	23	Healthy	CAN
B. adolescentis	RaymondF_2016	P18E0	4.40419	adult	23	Healthy	CAN
B. adolescentis	RaymondF_2016	P18E7	0	adult	23	Healthy	CAN
B. adolescentis	RaymondF_2016	P18E90	0.23423	adult	23	Healthy	CAN
B. adolescentis	RaymondF_2016	P25C0	0	adult	23	Healthy	CAN
B. adolescentis	RaymondF_2016	P25C7	0	adult	23	Healthy	CAN
B. adolescentis	RaymondF_2016	P25C90	0	adult	23	Healthy	CAN
B. adolescentis	RaymondF_2016	P7C0	0.00237	adult	23	Healthy	CAN
B. adolescentis	RaymondF_2016	P7C7	0.05153	adult	23	Healthy	CAN
B. adolescentis	RaymondF_2016	P7C90	0.1271	adult	23	Healthy	CAN
B. adolescentis	RubelMA_2020	CM.16_WGS	0	adult	23	Healthy	CMR
B. adolescentis	RubelMA_2020	CM.308_WGS	0.01521	adult	23	Healthy	CMR
B. adolescentis	AsnicarF_2021	SAMEA7041134	2.2117	adult	24	Healthy	GBR
B. adolescentis	AsnicarF_2021	SAMEA7041159	1.04725	adult	24	Healthy	GBR
B. adolescentis	AsnicarF_2021	SAMEA7041217	6.3355	adult	24	Healthy	GBR
B. adolescentis	AsnicarF_2021	SAMEA7041253	0.45043	adult	24	Healthy	GBR
B. adolescentis	AsnicarF_2021	SAMEA7045009	0	adult	24	Healthy	GBR
B. adolescentis	AsnicarF_2021	SAMEA7045083	1.94301	adult	24	Healthy	GBR
B. adolescentis	AsnicarF_2021	SAMEA7045119	0.47619	adult	24	Healthy	GBR
B. adolescentis	AsnicarF_2021	SAMEA7045136	0.67086	adult	24	Healthy	GBR
B. adolescentis	AsnicarF_2021	SAMEA7045140	0.3634	adult	24	Healthy	GBR
B. adolescentis	AsnicarF_2021	SAMEA7045142	9.11257	adult	24	Healthy	GBR
B. adolescentis	AsnicarF_2021	SAMEA7045188	3.60288	adult	24	Healthy	GBR
B. adolescentis	AsnicarF_2021	SAMEA7045191	10.1489	adult	24	Healthy	GBR
B. adolescentis	AsnicarF_2021	SAMEA7045313	2.39405	adult	24	Healthy	GBR
B. adolescentis	AsnicarF_2021	SAMEA7045373	7.34873	adult	24	Healthy	USA
B. adolescentis	AsnicarF_2021	SAMEA7045450	0.1025	adult	24	Healthy	GBR
B. adolescentis	AsnicarF_2021	SAMEA7045477	2.48925	adult	24	Healthy	GBR
B. adolescentis	AsnicarF_2021	SAMEA7045590	1.81313	adult	24	Healthy	GBR
B. adolescentis	AsnicarF_2021	SAMEA7045607	0	adult	24	Healthy	USA
B. adolescentis	AsnicarF_2021	SAMEA7045777	0	adult	24	Healthy	USA
B. adolescentis	AsnicarF_2021	SAMEA7045786	2.28716	adult	24	Healthy	GBR
B. adolescentis	AsnicarF_2021	SAMEA7045884	3.73293	adult	24	Healthy	GBR
B. adolescentis	Bengtsson-PalmeJ_2015	TRAVELRES57	1.14461	adult	24	Healthy	SWE
B. adolescentis	Bengtsson-PalmeJ_2015	TRAVELRES23	0.12656	adult	24	Healthy	SWE
B. adolescentis	Bengtsson-PalmeJ_2015	TRAVELRES21	0	adult	24	Healthy	SWE
B. adolescentis	Bengtsson-PalmeJ_2015	TRAVELRES17	0.07453	adult	24	Healthy	SWE
B. adolescentis	Bengtsson-PalmeJ_2015	TRAVELRES29	0.27563	adult	24	Healthy	SWE
B. adolescentis	Bengtsson-PalmeJ_2015	TRAVELRES53	0	adult	24	Healthy	SWE
B. adolescentis	Bengtsson-PalmeJ_2015	TRAVELRES58	0.55829	adult	24	Healthy	SWE
B. adolescentis	Bengtsson-PalmeJ_2015	TRAVELRES24	0.26237	adult	24	Healthy	SWE
B. adolescentis	Bengtsson-PalmeJ_2015	TRAVELRES22	0	adult	24	Healthy	SWE
B. adolescentis	Bengtsson-PalmeJ_2015	TRAVELRES18	0.13051	adult	24	Healthy	SWE
B. adolescentis	Bengtsson-PalmeJ_2015	TRAVELRES30	0.01062	adult	24	Healthy	SWE
B. adolescentis	Bengtsson-PalmeJ_2015	TRAVELRES54	0.00051	adult	24	Healthy	SWE
B. adolescentis	DhakanDB_2019	DHAK_HAI	0.82139	adult	24	Healthy	IND
B. adolescentis	DhakanDB_2019	DHAK_HAV	17.199	adult	24	Healthy	IND
B. adolescentis	DhakanDB_2019	DHAK_HAL	6.44971	adult	24	Healthy	IND
B. adolescentis	DhakanDB_2019	DHAK_HQ	0.16808	adult	24	Healthy	IND
B. adolescentis	GuptaA_2019	GupDM_HAI	0.82139	adult	24	Healthy	IND
B. adolescentis	GuptaA_2019	GupDM_HAL	6.44971	adult	24	Healthy	IND
B. adolescentis	HMP_2012	SRS011302	0.08626	adult	24	Healthy	USA
B. adolescentis	HMP_2012	SRS024265	0	adult	24	Healthy	USA
B. adolescentis	HMP_2012	SRS011586	0	adult	24	Healthy	USA
B. adolescentis	HMP_2012	SRS018351	1.92646	adult	24	Healthy	USA
B. adolescentis	HMP_2012	SRS020233	0.34248	adult	24	Healthy	USA
B. adolescentis	HMP_2012	SRS019968	0.09507	adult	24	Healthy	USA
B. adolescentis	HMP_2012	SRS053335	0	adult	24	Healthy	USA
B. adolescentis	KaurK_2020	KHG_12	3.36883	adult	24	Healthy	IND
B. adolescentis	KeohaneDM_2020	Travel008	5.84998	adult	24	Healthy	IRL
B. adolescentis	KeohaneDM_2020	Travel068	0	adult	24	Healthy	IRL
B. adolescentis	KeohaneDM_2020	Travel084	5.83127	adult	24	Healthy	IRL
B. adolescentis	LifeLinesDeep_2016	EGAR00001420303_9002000001261286	48.8164	adult	24	Healthy	NLD
B. adolescentis	LifeLinesDeep_2016	EGAR00001420808_9002000001433400	6.87366	adult	24	Healthy	NLD
B. adolescentis	LifeLinesDeep_2016	EGAR00001420664_9002000001395154	16.9836	adult	24	Healthy	NLD
B. adolescentis	LifeLinesDeep_2016	EGAR00001421196_9002000001567720	0	adult	24	Healthy	NLD
B. adolescentis	LifeLinesDeep_2016	EGAR00001420322_9002000001267477	4.68434	adult	24	Healthy	NLD
B. adolescentis	LifeLinesDeep_2016	EGAR00001420371_9002000001283701	10.784	adult	24	Healthy	NLD
B. adolescentis	LifeLinesDeep_2016	EGAR00001420390_9002000001295598	13.4377	adult	24	Healthy	NLD
B. adolescentis	LifeLinesDeep_2016	EGAR00001420240_9002000001234897	14.4925	adult	24	Healthy	NLD
B. adolescentis	LifeLinesDeep_2016	EGAR00001420798_9002000001429010LL	0	adult	24	Healthy	NLD
B. adolescentis	LifeLinesDeep_2016	EGAR00001420995_9002000001479129	26.0141	adult	24	Healthy	NLD
B. adolescentis	LifeLinesDeep_2016	EGAR00001420485_9002000001343407	0.21125	adult	24	Healthy	NLD
B. adolescentis	LifeLinesDeep_2016	EGAR00001420507_9002000001351070	3.2835	adult	24	Healthy	NLD
B. adolescentis	LifeLinesDeep_2016	EGAR00001420685_9002000001400826	0.00675	adult	24	Healthy	NLD
B. adolescentis	PasolliE_2019	V01_01_1FE	0.6463	adult	24	Healthy	MDG
B. adolescentis	PasolliE_2019	A02_01_1FE	0	adult	24	Healthy	MDG
B. adolescentis	PasolliE_2019	V54_01_1FE	0	adult	24	Healthy	MDG
B. adolescentis	PasolliE_2019	A72_01_1FE	0	adult	24	Healthy	MDG
B. adolescentis	PasolliE_2019	A75_02_1FE	0.00177	adult	24	Healthy	MDG
B. adolescentis	PehrssonE_2016	SID140202	2.1809	adult	24	Healthy	SLV
B. adolescentis	PehrssonE_2016	SID140201	1.50027	adult	24	Healthy	SLV
B. adolescentis	PehrssonE_2016	SID08J_078	7.07494	adult	24	Healthy	PER
B. adolescentis	RampelliS_2015	H23	0	adult	24	Healthy	TZA
B. adolescentis	RampelliS_2015	H4	0	adult	24	Healthy	TZA
B. adolescentis	RaymondF_2016	P15E0	0	adult	24	Healthy	CAN
B. adolescentis	RaymondF_2016	P15E7	0	adult	24	Healthy	CAN
B. adolescentis	RaymondF_2016	P15E90	0.00232	adult	24	Healthy	CAN
B. adolescentis	RaymondF_2016	P23C0	0	adult	24	Healthy	CAN
B. adolescentis	RaymondF_2016	P23C7	0	adult	24	Healthy	CAN
B. adolescentis	RaymondF_2016	P23C90	0	adult	24	Healthy	CAN
B. adolescentis	RubelMA_2020	CM.82_WGS	0	adult	24	Healthy	CMR
B. adolescentis	WampachL_2018	M_C114	0	adult	24	Healthy	LUX
B. adolescentis	AsnicarF_2021	SAMEA7041145	0	adult	25	Healthy	GBR
B. adolescentis	AsnicarF_2021	SAMEA7041265	13.1613	adult	25	Healthy	GBR
B. adolescentis	AsnicarF_2021	SAMEA7045069	0	adult	25	Healthy	GBR
B. adolescentis	AsnicarF_2021	SAMEA7045073	2.15551	adult	25	Healthy	GBR
B. adolescentis	AsnicarF_2021	SAMEA7045082	0.25121	adult	25	Healthy	GBR
B. adolescentis	AsnicarF_2021	SAMEA7045108	6.07852	adult	25	Healthy	GBR
B. adolescentis	AsnicarF_2021	SAMEA7045203	8.61754	adult	25	Healthy	GBR
B. adolescentis	AsnicarF_2021	SAMEA7045403	0	adult	25	Healthy	GBR
B. adolescentis	AsnicarF_2021	SAMEA7045499	0	adult	25	Healthy	GBR
B. adolescentis	AsnicarF_2021	SAMEA7045506	3.37148	adult	25	Healthy	GBR
B. adolescentis	AsnicarF_2021	SAMEA7045562	0	adult	25	Healthy	GBR
B. adolescentis	AsnicarF_2021	SAMEA7045615	0	adult	25	Healthy	GBR
B. adolescentis	AsnicarF_2021	SAMEA7045629	4.02859	adult	25	Healthy	GBR
B. adolescentis	AsnicarF_2021	SAMEA7045678	0	adult	25	Healthy	GBR
B. adolescentis	AsnicarF_2021	SAMEA7045706	0.89821	adult	25	Healthy	GBR
B. adolescentis	AsnicarF_2021	SAMEA7045821	10.3852	adult	25	Healthy	GBR
B. adolescentis	AsnicarF_2021	SAMEA7045835	7.96308	adult	25	Healthy	GBR
B. adolescentis	AsnicarF_2021	SAMEA7045842	0.43254	adult	25	Healthy	GBR
B. adolescentis	AsnicarF_2021	SAMEA7045859	0.68785	adult	25	Healthy	GBR
B. adolescentis	AsnicarF_2021	SAMEA7045873	1.14693	adult	25	Healthy	GBR
B. adolescentis	Bengtsson-PalmeJ_2015	TRAVELRES35	0.06979	adult	25	Healthy	SWE
B. adolescentis	Bengtsson-PalmeJ_2015	TRAVELRES59	0	adult	25	Healthy	SWE
B. adolescentis	Bengtsson-PalmeJ_2015	TRAVELRES63	0.10126	adult	25	Healthy	SWE
B. adolescentis	Bengtsson-PalmeJ_2015	TRAVELRES67	0.92414	adult	25	Healthy	SWE
B. adolescentis	Bengtsson-PalmeJ_2015	TRAVELRES27	0	adult	25	Healthy	SWE
B. adolescentis	Bengtsson-PalmeJ_2015	TRAVELRES1	0	adult	25	Healthy	SWE
B. adolescentis	Bengtsson-PalmeJ_2015	TRAVELRES3	0.04133	adult	25	Healthy	SWE
B. adolescentis	Bengtsson-PalmeJ_2015	TRAVELRES25	0.49787	adult	25	Healthy	SWE
B. adolescentis	Bengtsson-PalmeJ_2015	TRAVELRES41	0.09545	adult	25	Healthy	SWE
B. adolescentis	Bengtsson-PalmeJ_2015	TRAVELRES36	0.03688	adult	25	Healthy	SWE
B. adolescentis	Bengtsson-PalmeJ_2015	TRAVELRES60	0.00132	adult	25	Healthy	SWE
B. adolescentis	Bengtsson-PalmeJ_2015	TRAVELRES64	3.07936	adult	25	Healthy	SWE
B. adolescentis	Bengtsson-PalmeJ_2015	TRAVELRES68	0.01245	adult	25	Healthy	SWE
B. adolescentis	Bengtsson-PalmeJ_2015	TRAVELRES28	0	adult	25	Healthy	SWE
B. adolescentis	Bengtsson-PalmeJ_2015	TRAVELRES2	0	adult	25	Healthy	SWE
B. adolescentis	Bengtsson-PalmeJ_2015	TRAVELRES4	0.24613	adult	25	Healthy	SWE
B. adolescentis	Bengtsson-PalmeJ_2015	TRAVELRES26	0.06375	adult	25	Healthy	SWE
B. adolescentis	Bengtsson-PalmeJ_2015	TRAVELRES42	0.09863	adult	25	Healthy	SWE
B. adolescentis	BritoIL_2016	M1.10.ST	3.83238	adult	25	Healthy	FJI
B. adolescentis	BritoIL_2016	M1.22.ST	12.6135	adult	25	Healthy	FJI
B. adolescentis	BritoIL_2016	M1.38.ST	0.75577	adult	25	Healthy	FJI
B. adolescentis	BritoIL_2016	M2.38.ST	0.71881	adult	25	Healthy	FJI
B. adolescentis	BritoIL_2016	M2.44.ST	8.92454	adult	25	Healthy	FJI
B. adolescentis	BritoIL_2016	W1.14.ST	0.00424	adult	25	Healthy	FJI
B. adolescentis	BritoIL_2016	W1.39.ST	1.5621	adult	25	Healthy	FJI
B. adolescentis	BritoIL_2016	W1.42.ST	0.0917	adult	25	Healthy	FJI
B. adolescentis	BritoIL_2016	W1.44.ST	0.06153	adult	25	Healthy	FJI
B. adolescentis	BritoIL_2016	W1.51.ST	0.02609	adult	25	Healthy	FJI
B. adolescentis	BritoIL_2016	W1.53.ST	0.5309	adult	25	Healthy	FJI
B. adolescentis	BritoIL_2016	W1.54.ST	0.00503	adult	25	Healthy	FJI
B. adolescentis	BritoIL_2016	W1.9.ST	2.11464	adult	25	Healthy	FJI
B. adolescentis	BritoIL_2016	W2.15.ST	0.05247	adult	25	Healthy	FJI
B. adolescentis	BritoIL_2016	W2.42.ST	0.06142	adult	25	Healthy	FJI
B. adolescentis	BritoIL_2016	W2.43.ST	1.48228	adult	25	Healthy	FJI
B. adolescentis	BritoIL_2016	W3.21.ST	0.02944	adult	25	Healthy	FJI
B. adolescentis	BritoIL_2016	WL.3.ST	8.36598	adult	25	Healthy	FJI
B. adolescentis	DeFilippisF_2019	SID19.BA.V.2	2.4178	adult	25	Healthy	ITA
B. adolescentis	DeFilippisF_2019	SID20.TO.O.0	0	adult	25	Healthy	ITA
B. adolescentis	DeFilippisF_2019	SID23.BA.V.2	4.35984	adult	25	Healthy	ITA
B. adolescentis	DeFilippisF_2019	SID26.BA.V.2	15.0467	adult	25	Healthy	ITA
B. adolescentis	DeFilippisF_2019	SID26.PR.V_metag	0.01722	adult	25	Healthy	ITA
B. adolescentis	DeFilippisF_2019	SIDVOV20_metag	0	adult	25	Healthy	ITA
B. adolescentis	DhakanDB_2019	DHAK_HAH	0.63334	adult	25	Healthy	IND
B. adolescentis	DhakanDB_2019	DHAK_HAX	5.18209	adult	25	Healthy	IND
B. adolescentis	DhakanDB_2019	DHAK_HAP	0.39879	adult	25	Healthy	IND
B. adolescentis	DhakanDB_2019	DHAK_HCZ	0	adult	25	Healthy	IND
B. adolescentis	DhakanDB_2019	DHAK_HT	1.28688	adult	25	Healthy	IND
B. adolescentis	DhakanDB_2019	DHAK_HS	0.50526	adult	25	Healthy	IND
B. adolescentis	GuptaA_2019	GupDM_HAH	0.63334	adult	25	Healthy	IND
B. adolescentis	GuptaA_2019	GupDM_HAP	0.39879	adult	25	Healthy	IND
B. adolescentis	GuptaA_2019	GupDM_HS	0.50526	adult	25	Healthy	IND
B. adolescentis	HMP_2012	SRS022609	0	adult	25	Healthy	USA
B. adolescentis	HMP_2012	SRS011134	0.01543	adult	25	Healthy	USA
B. adolescentis	HMP_2012	SRS018427	0	adult	25	Healthy	USA
B. adolescentis	HMP_2012	SRS045713	0.01547	adult	25	Healthy	USA
B. adolescentis	HMP_2012	SRS014235	0	adult	25	Healthy	USA
B. adolescentis	HMP_2012	SRS019685	0	adult	25	Healthy	USA
B. adolescentis	HMP_2012	SRS058723	0	adult	25	Healthy	USA
B. adolescentis	HMP_2012	SRS014313	0	adult	25	Healthy	USA
B. adolescentis	KeohaneDM_2020	Travel009	0.54513	adult	25	Healthy	IRL
B. adolescentis	KeohaneDM_2020	Travel037	0	adult	25	Healthy	IRL
B. adolescentis	KeohaneDM_2020	Travel064	6.39251	adult	25	Healthy	IRL
B. adolescentis	KeohaneDM_2020	Travel111	0	adult	25	Healthy	IRL
B. adolescentis	KeohaneDM_2020	Travel113	0.06607	adult	25	Healthy	IRL
B. adolescentis	KeohaneDM_2020	Travel118	13.4098	adult	25	Healthy	IRL
B. adolescentis	KeohaneDM_2020	Travel126	0	adult	25	Healthy	IRL
B. adolescentis	LifeLinesDeep_2016	EGAR00001420285_9002000001254174	1.98689	adult	25	Healthy	NLD
B. adolescentis	LifeLinesDeep_2016	EGAR00001420287_9002000001255019LL	16.6271	adult	25	Healthy	NLD
B. adolescentis	LifeLinesDeep_2016	EGAR00001420302_9002000001260888	20.363	adult	25	Healthy	NLD
B. adolescentis	LifeLinesDeep_2016	EGAR00001420678_9002000001398693	0.04904	adult	25	Healthy	NLD
B. adolescentis	LifeLinesDeep_2016	EGAR00001420772_9002000001423894	12.7902	adult	25	Healthy	NLD
B. adolescentis	LifeLinesDeep_2016	EGAR00001420862_9002000001445837	10.6844	adult	25	Healthy	NLD
B. adolescentis	LifeLinesDeep_2016	EGAR00001421224_9002000001587270	13.7555	adult	25	Healthy	NLD
B. adolescentis	LifeLinesDeep_2016	EGAR00001421110_9002000001528789	13.0034	adult	25	Healthy	NLD
B. adolescentis	LifeLinesDeep_2016	EGAR00001421136_9002000001538954	8.70798	adult	25	Healthy	NLD
B. adolescentis	LifeLinesDeep_2016	EGAR00001421165_9002000001553020	14.0251	adult	25	Healthy	NLD
B. adolescentis	LifeLinesDeep_2016	EGAR00001421223_9002000001586835	4.95704	adult	25	Healthy	NLD
B. adolescentis	Obregon-TitoAJ_2015	SM02	0	adult	25	Healthy	PER
B. adolescentis	PasolliE_2019	A27_02_1FE	0	adult	25	Healthy	MDG
B. adolescentis	PasolliE_2019	V50_02_1FE	0.1725	adult	25	Healthy	MDG
B. adolescentis	PasolliE_2019	A73_02_1FE	0	adult	25	Healthy	MDG
B. adolescentis	RampelliS_2015	IT7	6.82678	adult	25	Healthy	ITA
B. adolescentis	RaymondF_2016	P19E0	0.12166	adult	25	Healthy	CAN
B. adolescentis	RaymondF_2016	P19E7	0.00069	adult	25	Healthy	CAN
B. adolescentis	RaymondF_2016	P19E90	0.11341	adult	25	Healthy	CAN
B. adolescentis	RaymondF_2016	P9E0	0.28973	adult	25	Healthy	CAN
B. adolescentis	RaymondF_2016	P9E7	0	adult	25	Healthy	CAN
B. adolescentis	RaymondF_2016	P9E90	0	adult	25	Healthy	CAN
B. adolescentis	TettAJ_2019_c	CM_D02_M0_18	15.3771	adult	25	Healthy	ETH
B. adolescentis	TettAJ_2019_c	CM_D03_M0_18	5.57281	adult	25	Healthy	ETH
B. adolescentis	TettAJ_2019_c	CM_D10_M0_18	6.23547	adult	25	Healthy	ETH
B. adolescentis	TettAJ_2019_c	CM_D11_M0_18	2.19013	adult	25	Healthy	ETH
B. adolescentis	TettAJ_2019_c	CM_D24_M0_18	0.00774	adult	25	Healthy	ETH
B. adolescentis	AsnicarF_2021	SAMEA7041250	0	adult	26	Healthy	GBR
B. adolescentis	AsnicarF_2021	SAMEA7045063	0.4174	adult	26	Healthy	GBR
B. adolescentis	AsnicarF_2021	SAMEA7045086	0.82552	adult	26	Healthy	GBR
B. adolescentis	AsnicarF_2021	SAMEA7045152	0	adult	26	Healthy	GBR
B. adolescentis	AsnicarF_2021	SAMEA7045169	0	adult	26	Healthy	USA
B. adolescentis	AsnicarF_2021	SAMEA7045244	0	adult	26	Healthy	GBR
B. adolescentis	AsnicarF_2021	SAMEA7045255	5.11321	adult	26	Healthy	GBR
B. adolescentis	AsnicarF_2021	SAMEA7045366	0.11505	adult	26	Healthy	GBR
B. adolescentis	AsnicarF_2021	SAMEA7045505	0	adult	26	Healthy	GBR
B. adolescentis	AsnicarF_2021	SAMEA7045570	3.48553	adult	26	Healthy	GBR
B. adolescentis	AsnicarF_2021	SAMEA7045597	6.32584	adult	26	Healthy	GBR
B. adolescentis	AsnicarF_2021	SAMEA7045601	0	adult	26	Healthy	GBR
B. adolescentis	AsnicarF_2021	SAMEA7045715	0	adult	26	Healthy	USA
B. adolescentis	AsnicarF_2021	SAMEA7045762	4.13003	adult	26	Healthy	GBR
[truncated: 42,712 more rows]

## Sheet: Table S2
Table S2. List of B. adolescentis strains used in this study.
	Strain	Strain Tested In Vitro Here	Host	Geographic Location	Isolation Source	Assembly Level	# of Contigs	# of Scaffolds	% Completeness	Genome Coverage (X)	Genome Size (bp)	Accession	99.9% ANI NCBI RefSeq Assembly	Notes
1	6	No	Homo sapiens	South Korea: Bundang	Adult feces	Complete Genome	1	1	96.94	125	2201808	GCF_003429385.1	n/a
2	150	No	Homo sapiens	Russia:Tver	Feces	Contig	34	34	96.25	20	2315664	GCF_001010915.1	n/a
3	1001095IJ_161003_A7	No	Homo sapiens	USA	Feces	Scaffold	22	20	98.36	26.57	2283316	GCF_015553955.1	n/a
4	1001099B_141217_F6	No	Homo sapiens	USA	Feces	Contig	45	45	96.61	45.87	2169011	GCF_015554265.1	GCF_039760095.1, GCF_039760155.1, GCF_039760175.1
5	1001262B_160229_D10	No	Homo sapiens	USA	Feces	Scaffold	12	11	97.26	67.64	2139956	GCF_015557685.1	GCF_028199085.1, GCF_028204285.1, GCF_028204385.1
6	1001262st1_A3_1001262B_160229	No	Homo sapiens	USA	Not reported	Contig	8	8	98.29	83.755	2153095	GCF_028198595.1	GCF_028198635.1, GCF_028203235.1, GCF_028204435.1
7	1001270B_150601_E2	No	Homo sapiens	USA	Feces	Scaffold	15	12	95.2	19.58	2222729	GCF_015548665.1	n/a
8	1001270J_160509_E8	No	Homo sapiens	USA	Feces	Contig	16	16	97.42	82.43	2265784	GCF_015560095.1	GCF_028199075.1, GCF_028199115.1, GCF_028199125.1, GCF_028199135.1
9	1001271st1_A4	No	Homo sapiens	USA	Feces	Scaffold	26	25	97.92	21.7793	2251529	GCF_005845205.1	GCF_015548755.1, GCF_028198645.1, GCF_039734205.1, GCF_039760015.1, GCF_039760035.1, GCF_039760055.1, GCF_039760075.1, GCF_039760115.1, GCF_039760135.1
10	1001275B_160808_D1	No	Homo sapiens	USA	Feces	Scaffold	32	26	97.78	81.83	2367927	GCF_015558565.1	GCF_028198695.1
11	1001283B150304_161114_G1	No	Homo sapiens	USA	Feces	Scaffold	15	13	96.29	81.36	2099395	GCF_015557595.1	GCF_028198275.1, GCF_028198415.1, GCF_028198435.1, GCF_028198445.1, GCF_028198475.1, GCF_028198515.1, GCF_028198525.1, GCF_028198535.1, GCF_028198615.1, GCF_028198655.1, GCF_028198795.1, GCF_028198805.1, GCF_028198845.1, GCF_028198975.1, GCF_028198995.1, GCF_028199035.1, GCF_028204835.1, GCF_028205515.1, GCF_028205665.1
12	1001713B170214_170313_A6	No	Homo sapiens	USA	Feces	Scaffold	15	12	97.55	78.45	2270282	GCF_015558745.1	GCF_028198285.1, GCF_028198335.1, GCF_028198355.1, GCF_028198375.1, GCF_028198385.1, GCF_028204735.1, GCF_028204755.1
13	1025st1_C4_1025SCRN_200924	No	Homo sapiens	USA	Not reported	Scaffold	14	13	97.2	25.8204	2352379	GCF_028198315.1	GCF_028198715.1, GCF_028198935.1
14	1028st1_G12_1028SCRN_200821	No	Homo sapiens	USA	Not reported	Scaffold	19	16	98.75	27.5804	2187910	GCF_028198765.1	GCF_028198835.1, GCF_028198875.1, GCF_028198885.1, GCF_028198915.1
15	1892B	No	Homo sapiens	Italy	Infant feces	Contig	11	11	97.37	252	2150850	GCF_002075965.1	n/a
16	2217st1_D9_2217SCRN_200827	No	Homo sapiens	USA	Not reported	Scaffold	20	19	96.74	28.9421	2037347	GCF_028198755.1	n/a
17	2218st2_C5_2218SCRN_220325	No	Homo sapiens	USA: New York	Feces	Scaffold	101	67	96.17	26.1	2142509	GCF_039067425.1	n/a
18	2226st1_D3_2226SCRN_200925	No	Homo sapiens	USA	Not reported	Contig	16	16	98.36	58.8197	2287132	GCF_028206125.1	n/a
19	2227st1_C9_2227SCRN_220401	No	Homo sapiens	USA: New York	Feces	Scaffold	29	25	96.5	27.5	2180783	GCF_039067245.1	n/a
20	2227st2_E5_2227SCRN_220401	No	Homo sapiens	USA: New York	Feces	Scaffold	39	37	97.91	27.7	2200569	GCF_039063575.1	n/a
21	22L	No	Homo sapiens	Italy: Parma	Human milk	Complete Genome	1	1	97.56	229	2203222	GCF_000737885.1	n/a
22	2789STDY5608824	No	Homo sapiens	United Kingdom	Feces	Scaffold	28	15	96.95	100	2312049	GCF_001406455.1	n/a
23	2789STDY5608862	No	Homo sapiens	United Kingdom	Feces	Scaffold	64	17	98.04	100	2259076	GCF_001406735.1	n/a
24	70B	No	Homo sapiens	Italy: Parma	Feces	Contig	14	14	97.05	114	2212129	GCF_002107955.1	n/a
25	AF102-65	No	Homo sapiens	China: Shenzhen	Feces	Scaffold	18	14	95.35	100	2221839	GCF_027686185.1	n/a
26	AF14-56	No	Homo sapiens	China: Shenzhen	Feces	Scaffold	32	25	96.85	100	2256986	GCF_003465205.1	n/a
27	AF21-27	No	Homo sapiens	China: Shenzhen	Feces	Scaffold	32	25	95.24	100	2277840	GCF_003458805.1	n/a
28	AF32-13BHA	No	Homo sapiens	China: Shenzhen	Feces	Contig	15	15	95.43	100	2109255	GCF_027683605.1	n/a
29	AF39-1ATA	No	Homo sapiens	China: Shenzhen	Feces	Scaffold	21	18	95.08	100	2170069	GCF_027683145.1	n/a
30	AF77-07pH10T	No	Homo sapiens	China: Shenzhen	Feces	Scaffold	25	19	98.01	100	2159866	GCF_027665765.1	n/a
31	AF91-08b2A	No	Homo sapiens	China: Shenzhen	Feces	Scaffold	39	37	96.11	100	2242707	GCF_027664925.1	GCF_027665025.1
32	AF96-43M2TA	No	Homo sapiens	China: Shenzhen	Feces	Scaffold	10	7	95.01	100	2210854	GCF_027664355.1	GCF_027664445.1
33	AL12-4	No	Homo sapiens	Italy: Parma	Feces	Contig	8	8	97.73	125	2094907	GCF_002107975.1	n/a
34	AL46-2	No	Homo sapiens	Italy: Parma	Feces	Contig	17	17	97.44	115	2208560	GCF_002108075.1	n/a
35	AL46-7	No	Homo sapiens	Italy: Parma	Feces	Contig	12	12	96.61	119	2203026	GCF_002108095.1	n/a
36	AM04S-55	No	Homo sapiens	China: Shenzhen	Feces	Scaffold	27	24	95.89	100	2255737	GCF_027663065.1	GCF_027663325.1
37	AM08-20	No	Homo sapiens	China: Shenzhen	Feces	Scaffold	18	17	96.29	100	2199800	GCF_027662625.1	n/a
38	AM100-PB1-1D-7A	No	Homo sapiens	China: Shenzhen	Feces	Scaffold	31	27	96.44	100	2105720	GCF_027660605.1	GCF_027661345.1
39	AM104-26	No	Homo sapiens	China: Shenzhen	Feces	Scaffold	20	17	95.14	100	2149383	GCF_027659405.1	GCF_027659585.1
40	AM110-99	No	Homo sapiens	China: Shenzhen	Feces	Scaffold	19	16	95.04	100	2267953	GCF_027674505.1	GCF_027674755.1, GCF_027674835.1
41	AM113-155	No	Homo sapiens	China: Shenzhen	Feces	Scaffold	27	26	95.63	100	2139783	GCF_027673835.1	GCF_027674175.1
42	AM12-20	No	Homo sapiens	China: Shenzhen	Feces	Scaffold	33	25	96.43	100	2293869	GCF_003472265.1	n/a
43	AM14-37	No	Homo sapiens	China: Shenzhen	Feces	Scaffold	16	12	98.23	100	2193162	GCF_003472095.1	n/a
44	AM33-7A	No	Homo sapiens	China: Shenzhen	Feces	Scaffold	26	24	96.01	100	2306333	GCF_027670265.1	n/a
45	AM34-11	No	Homo sapiens	China: Shenzhen	Feces	Scaffold	22	16	96.26	100	2173388	GCF_003469145.1	n/a
46	AM36-3AC	No	Homo sapiens	China: Shenzhen	Feces	Scaffold	25	16	97.22	100	2215465	GCF_003468385.1	n/a
47	AM66-51ACA	No	Homo sapiens	China: Shenzhen	Feces	Scaffold	34	31	96.62	100	2152291	GCF_027667065.1	n/a
48	AM87-02CMCA	No	Homo sapiens	China: Shenzhen	Feces	Scaffold	18	13	95.14	100	2171544	GCF_027699045.1	n/a
49	ATCC 15703	Yes; Isolate provided as gift	Homo sapiens	Germany	Intestine of adult	Complete Genome	1	1	99.84	N/A	2089645	GCF_000010425.1	GCF_002108135.1, GCF_013249115.1, GCF_025289145.1, GCF_028743295.1, BulkProbiotics
50	B24	No	Homo sapiens	Thailand: Bangkok	Feces from breastfed infant	Contig	18	18	97.28	140	2127130	GCF_036814965.1	n/a
51	B4A4	No	Homo sapiens	Thailand: Bangkok	Feces	Contig	35	35	96.22	217.3	2314761	GCF_036814365.1	n/a
52	BB23	No	Homo sapiens	China: village Bama, guangxi	Feces	Complete Genome	1	1	96.72	100	2173720	GCF_000817995.1	GCF_902386735.1
53	Bifi94	No	Homo sapiens	South Korea	Not reported	Complete Genome	1	1	98.88	12	2097731	GCF_044094625.1	n/a
54	BSD2780061687_150420_A4	No	Homo sapiens	USA	Feces	Scaffold	16	11	97.44	70.05	2281113	GCF_015553925.1	GCF_028205095.1, GCF_028205205.1, GCF_028205435.1, GCF_028206205.1, GCF_028206575.1, GCF_039759835.1, GCF_039759895.1, GCF_039759935.1, GCF_039759955.1
55	BSD2780061687b_171204_D1	No	Homo sapiens	USA	Feces	Scaffold	15	14	96.52	81.99	2259392	GCF_015553845.1	n/a
56	BSD2780120874b_170522_D7	No	Homo sapiens	USA	Feces	Scaffold	15	13	98	68.84	2161087	GCF_015558085.1	GCF_028206155.1, GCF_028206235.1, GCF_028206315.1, GCF_028206345.1
57	BSD3178071176st2_C4	No	Homo sapiens	USA: New York	Feces	Scaffold	38	35	97.73	26	2392127	GCF_039734185.1	GCF_028205955.1, GCF_039759815.1, GCF_039759915.1	Full name is BSD3178071176st2_C4_BSD3178071176_160815
58	BSD3448080968st1_H11	No	Homo sapiens	USA	Not reported	Scaffold	73	72	98.17	28.0217	2188622	GCF_028206085.1	n/a	Full name is BSD3448080968st1_H11_BSD3448080968_160620
59	ca_0067	No	Homo sapiens	USA: Cambridge	Feces	Contig	13	13	97.65	68.2153	2149199	GCF_004167585.1	n/a
60	CC00198	No	Homo sapiens	Australia	Feces	Scaffold	18	17	97.37	59	2201327	GCF_964239665.1	n/a
61	CC00202	No	Homo sapiens	Australia	Feces	Scaffold	25	20	95.64	44	2207683	GCF_964241255.1	GCF_964241915.1
62	CC00223	No	Homo sapiens	Australia	Feces	Scaffold	21	19	95.58	61	2185153	GCF_964238785.1	n/a
63	CC00525	No	Homo sapiens	Australia	Feces	Scaffold	13	9	96.55	39	2237556	GCF_964259415.1	n/a
64	CC00538	No	Homo sapiens	Australia	Feces	Scaffold	16	14	98.21	31	2092459	GCF_964259105.1	GCF_964260425.1, GCF_964260485.1
65	CC00544	No	Homo sapiens	Australia	Feces	Contig	10	10	95.51	34	2058714	GCF_964259205.1	n/a
66	CC00579	No	Homo sapiens	Australia	Feces	Scaffold	16	11	95.03	49	2158934	GCF_964259065.1	GCF_964259155.1, GCF_964259315.1
67	CC00586	No	Homo sapiens	Australia	Feces	Scaffold	14	13	98.07	33	2103940	GCF_964259405.1	n/a
68	CC00590	No	Homo sapiens	Australia	Feces	Scaffold	13	12	97.5	31	2213738	GCF_964259125.1	n/a
69	CLA-AA-H280	No	Homo sapiens	Germany: Aachen	Feces	Contig	46	46	96.02	50	2236187	GCF_020686885.1	GCF_040093485.1
70	CLA-AA-H289	No	Homo sapiens	Germany:Aachen	Feces	Contig	22	22	97.87	840	2111721	GCF_040093435.1	n/a
71	CLA-AP-H23	No	Homo sapiens	Germany:Aachen	Feces	Contig	20	20	97.4	946	2279175	GCF_040092835.1	n/a
72	CLA-JM-H28	No	Homo sapiens	Germany:Aachen	Feces	Contig	18	18	97.39	57	2212975	GCF_040098265.1	n/a
73	CLA-JM-H47	No	Homo sapiens	Germany:Aachen	Feces	Contig	25	25	98.06	314	2214160	GCF_040097985.1	n/a
74	CLA-SR-H001	No	Homo sapiens	Germany:Aachen	Feces	Contig	19	19	97.5	449	2149623	GCF_040097245.1	n/a
75	D31t1_170403_E3	No	Homo sapiens	USA	Feces	Scaffold	13	9	95.76	87.56	2336406	GCF_015549865.1	GCF_028205755.1
76	D46t1_190503_C9	No	Homo sapiens	USA	Feces	Scaffold	17	13	97.73	28.94	2169879	GCF_015558575.1	n/a
77	D52t1_170925_B8	No	Homo sapiens	USA	Feces	Scaffold	18	13	95.72	29.5	2134526	GCF_015558415.1	n/a
78	D52t1_170925_G1	No	Homo sapiens	USA	Feces	Scaffold	18	16	97.22	28.35	2223151	GCF_015559505.1	GCF_039759795.1
79	D53t1_180928_D4	No	Homo sapiens	USA	Feces	Scaffold	23	21	97.06	29.37	2165327	GCF_015552825.1	n/a
80	D59t2_181005_G7	No	Homo sapiens	USA	Feces	Contig	14	14	96.52	27.48	2174863	GCF_015555595.1	n/a
81	DFI.5.12	No	Homo sapiens	USA:Chicago	Feces	Contig	63	63	96.43	100	2108118	GCF_022136605.1	n/a
82	DFI.7.20	No	Homo sapiens	USA:Chicago	Feces	Contig	36	36	96.28	100	2308340	GCF_022135325.1	GCF_022135445.1, GCF_024462145.1
83	G2_hBSD2780061687b_210117	No	Homo sapiens	USA	Not reported	Scaffold	18	16	96.13	20.5177	2189073	GCF_028205155.1	n/a
84	HD17T2H	No	Homo sapiens	Spain	Feces	Contig	12	12	97.08	91	2163875	GCF_014524935.1	n/a
85	i01-0019-E5	No	Homo sapiens	Japan	Feces	Complete Genome	1	1	97.41	499	2291597	GCF_042855145.1	n/a
86	iVS-1	Yes; Isolate provided as gift	Homo sapiens	USA: Lincoln, NE	Feces	Complete Genome	1	1	97.37	1473	2306390	GCF_029855065.1	n/a
87	J1100826st1_A1_J1100826_190719	No	Homo sapiens	USA	Not reported	Scaffold	26	25	96.58	28.0668	2097813	GCF_028205255.1	GCF_028205525.1, GCF_028205655.1
88	JCM 15918	No	Homo sapiens	Korea	Feces	Contig	15	15	95.49	173.2	2304613	GCF_000741415.1	GCF_000771705.1
89	L2-32	Yes; Isolate provided as gift	Homo sapiens	Scotland	Feces	Scaffold	74	40	99.16	N/A	2389110	GCF_000154085.1	n/a
90	LMG 10734	No	Homo sapiens	Germany	Intestine of adult	Contig	20	20	97.91	143	2148629	GCF_002107995.1	n/a
91	LMG 11579	No	Bos taurus	Unknown	Rumen	Contig	7	7	95.69	290	2061686	GCF_002108155.1	GCF_000702865.1
92	MCC258	No	Homo sapiens	Ireland	Feces	Scaffold	32	30	97.64	277.989	2263282	GCF_018785705.1	n/a
93	MSK.11.28	No	Homo sapiens	USA:New York	Feces	Contig	31	31	99.11	100	2323245	GCF_019131675.1	n/a
94	MSK.17.32	No	Homo sapiens	USA:New York	Feces	Contig	28	28	97.22	100	2399700	GCF_019129365.1	GCF_022133115.1
95	MSK.20.2	No	Homo sapiens	USA:New York	Feces	Contig	21	21	96.29	100	2170114	GCF_019128025.1	n/a
96	MSK.20.73	No	Homo sapiens	USA:New York	Feces	Contig	18	18	96.29	100	2163657	GCF_019127775.1	GCF_019127835.1
97	MSK.8.32	No	Homo sapiens	USA:New York	Feces	Contig	34	34	96.31	100	2128384	GCF_019041695.1	GCF_019041975.1, GCF_019042035.1, GCF_019042045.1
98	OF01-12LBA	No	Homo sapiens	China: Shenzhen	Feces	Scaffold	12	10	95.53	100	2038410	GCF_027695195.1	n/a
99	OF03-5A	No	Homo sapiens	China: Shenzhen	Feces	Scaffold	26	21	96.84	100	2156454	GCF_027695025.1	n/a
100	P2P3	No	Homo sapiens	South Korea: Seoul	Feces	Complete Genome	1	1	96.43	235.4	2202982	GCF_003856735.1	n/a
101	PRL2019	Yes; Isolated from commercial product	Homo sapiens	Italy	Feces	Complete Genome	1	1	96.51	279	2212477	GCF_017815835.1	GCF_002107925.1
102	RC10_19003_HHC	No	Homo sapiens	United Kingdom: Addenbrooke's hospital	Feces	Contig	31	31	97.95	261.1	2285033	GCF_029340115.1	GCF_029340235.1
103	RC7_19002_UC	No	Homo sapiens	United Kingdom: Addenbrooke's hospital	Feces	Contig	29	29	97.86	236	2198272	GCF_029340105.1	n/a
104	RTP21002st1_G7_RTP21002_201210	No	Homo sapiens	USA: New York	Feces	Scaffold	31	23	96.49	27	2278279	GCF_040927865.1	GCF_040927885.1, GCF_040927905.1, GCF_040927945.1, GCF_040927965.1
105	RTP21002st2_E8_RTP21002_201210	No	Homo sapiens	USA: New York	Feces	Scaffold	36	33	97.93	27.3	2249349	GCF_040927805.1	n/a
106	RTP21065st1_H5_RTP21065_210128	No	Homo sapiens	USA: New York	Feces	Scaffold	44	36	98.36	26.1	2272595	GCF_040917965.1	GCF_040917985.1, GCF_040918025.1, GCF_040918045.1
107	RTP21065st2_D1_RTP21065_210128	No	Homo sapiens	USA: New York	Feces	Scaffold	26	22	97.26	24.9	2498407	GCF_040917995.1	n/a
108	RTP21065st2_G1_RTP21065_210128	No	Homo sapiens	USA: New York	Feces	Scaffold	45	38	97.2	22.8	2499890	GCF_040917945.1	n/a
109	RTP21102st1_A9_RTP21102_210122	No	Homo sapiens	USA: New York	Feces	Scaffold	24	22	97.73	59.5	2319297	GCF_040917905.1	GCF_040917925.1
110	RTP21102st2_E4_RTP21102_210122	No	Homo sapiens	USA: New York	Feces	Scaffold	47	43	98.08	30.8	2152625	GCF_040917865.1	n/a
111	RTP21102st3_F5_RTP21102_210122	No	Homo sapiens	USA: New York	Feces	Scaffold	25	22	97.36	25.8	2377574	GCF_040917805.1	n/a
112	RTP21191st1_A3_RTP31078_200813	No	Homo sapiens	USA	Not reported	Scaffold	26	25	97.23	30.1084	2260906	GCF_028204905.1	GCF_028205135.1
113	RTP21204st1_F9_RTP21204_210225	No	Homo sapiens	USA: New York	Feces	Scaffold	29	28	96.13	27.4	2235457	GCF_040917725.1	GCF_040917745.1, GCF_040917825.1
114	RTP21204st2_D7_RTP21204_210225	No	Homo sapiens	USA: New York	Feces	Scaffold	32	31	96.28	26.9	2312296	GCF_040917755.1	GCF_040917785.1
115	RTP21222st2_F2_RTP31106_210429	No	Homo sapiens	USA: New York	Feces	Scaffold	121	95	96.83	23.5	2256024	GCF_040917605.1	GCF_040917625.1, GCF_040917645.1, GCF_040917665.1, GCF_040917685.1, GCF_040917705.1
116	RTP21277st2_A9_RTP21281_210402	No	Homo sapiens	USA: New York	Feces	Scaffold	46	34	98.23	24.9	2275764	GCF_040917565.1	GCF_040927705.1
117	RTP21357st1_A9_RTP21357_210408	No	Homo sapiens	USA: New York	Feces	Scaffold	54	46	97.68	10.9	2277345	GCF_040911685.1	GCF_040911705.1, GCF_040911765.1
118	RTP21358st1_B3_RTP21358_211008	No	Homo sapiens	USA: New York	Feces	Scaffold	39	37	97.8	25.9	2282191	GCF_040911625.1	n/a
119	RTP21358st2_C9_RTP21358_211008	No	Homo sapiens	USA: New York	Feces	Scaffold	31	29	97.76	25.3	2272626	GCF_040911585.1	GCF_040911645.1
120	RTP21358st3_F11_RTP21358_211008	No	Homo sapiens	USA: New York	Feces	Scaffold	37	35	97.37	27.5	2204770	GCF_040911605.1	n/a
121	RTP21360st1_C3_RTP21360_211022	No	Homo sapiens	USA: New York	Feces	Scaffold	38	33	98.02	26.5	2330436	GCF_040911565.1	n/a
122	RTP21428st1_A6_RTP21428_210409	No	Homo sapiens	USA: New York	Feces	Scaffold	72	60	95.81	9.6	2181602	GCF_039733785.1	n/a
123	RTP21428st1_G6_RTP21428_210409	No	Homo sapiens	USA: New York	Feces	Scaffold	61	53	96.19	13.1	2189268	GCF_039754535.1	n/a
124	RTP21428st2_C11_RTP21428_210409	No	Homo sapiens	USA: New York	Feces	Scaffold	76	60	96.74	15.4	2148952	GCF_039733765.1	n/a
125	RTP21484st1_C8_RTP21484_190118	No	Homo sapiens	USA	Not reported	Contig	14	14	98.14	28.8266	2185835	GCF_028368165.1	n/a
126	RTP31023st1_C1_RTP31023_210422	No	Homo sapiens	USA: New York	Feces	Scaffold	54	39	97.71	19.6	2221166	GCF_040921785.1	GCF_040921805.1
127	RTP31023st2_G7_RTP31023_210422	No	Homo sapiens	USA: New York	Feces	Scaffold	140	85	95.87	26.3	2167427	GCF_040921725.1	n/a
128	SH169	Yes; Isolated in this study	Homo sapiens	USA: Lincoln, NE	Feces	Scaffold	18	17	96.23	321	2339500	GCF_049310045.1	n/a	Newly isolated
129	SH170	Yes; Isolated in this study	Homo sapiens	USA: Lincoln, NE	Feces	Scaffold	19	19	95.51	267	2154989	GCF_049310005.1	n/a	Newly isolated
130	SH171	Yes; Isolated in this study	Homo sapiens	USA: Lincoln, NE	Feces	Scaffold	23	20	95.15	237	2148758	GCF_049309985.1	n/a	Newly isolated
131	SH172	Yes; Isolated in this study	Homo sapiens	USA: Lincoln, NE	Feces	Scaffold	26	25	97.44	237	2203548	GCF_049309965.1	n/a	Newly isolated
132	SH18	Yes; Isolated in this study	Homo sapiens	USA: Lincoln, NE	Feces	Scaffold	27	25	95.4	385	2173133	GCF_049309945.1	n/a	Newly isolated
133	SH240	Yes; Isolated in this study	Saguinus oedipus	USA: Lincoln, NE	Feces	Scaffold	42	42	96.51	369	2230061	GCF_049309925.1	n/a	Newly isolated
134	SH36	Yes; Isolated in this study	Homo sapiens	USA: Lincoln, NE	Feces	Scaffold	32	28	96.98	351	2441525	GCF_049309905.1	n/a	Newly isolated
135	SH38	Yes; Isolated in this study	Homo sapiens	USA: Lincoln, NE	Feces	Scaffold	37	36	96.51	382	2381238	GCF_049309885.1	n/a	Newly isolated
136	SH39	Yes; Isolated in this study	Homo sapiens	USA: Lincoln, NE	Feces	Scaffold	16	16	96.72	264	2132103	GCF_049309865.1	n/a	Newly isolated
137	SH41	Yes; Isolated in this study	Homo sapiens	USA: Lincoln, NE	Feces	Scaffold	23	23	94.84	395	2158030	GCF_049309845.1	n/a	Newly isolated
138	SH60	Yes; Isolated in this study	Homo sapiens	USA: Lincoln, NE	Feces	Scaffold	26	24	97.36	56	2274466	GCF_049309805.1	n/a	Newly isolated
139	TF06-2AC	No	Homo sapiens	China: Shenzhen	Feces	Scaffold	30	22	96.36	100	2265719	GCF_003437735.1	GCF_003437755.1, GCF_003437775.1
140	TF10-6AT	No	Homo sapiens	China: Shenzhen	Feces	Scaffold	26	19	96.22	100	2154822	GCF_027690405.1	n/a
141	TM114-23	No	Homo sapiens	China: Shenzhen	Feces	Scaffold	18	17	95.64	100	2270521	GCF_027680425.1	n/a
142	TM114-59	No	Homo sapiens	China: Shenzhen	Feces	Scaffold	21	18	96.09	100	2109669	GCF_027680245.1	GCF_027680405.1, GCF_027680435.1, GCF_027680445.1, GCF_027688985.1, GCF_027689035.1, GCF_027689355.1
143	TM114-80	No	Homo sapiens	China: Shenzhen	Feces	Scaffold	28	26	95.64	100	2330180	GCF_027680115.1	GCF_027680225.1, GCF_027689275.1
144	TM115-199	No	Homo sapiens	China: Shenzhen	Feces	Scaffold	28	22	97.44	100	2278684	GCF_027678985.1	GCF_027679025.1, GCF_027679215.1, GCF_027679275.1, GCF_027679525.1
145	TM12-7AA	No	Homo sapiens	China: Shenzhen	Feces	Scaffold	30	27	95.72	100	2159429	GCF_027677065.1	GCF_027677245.1
146	UN03-88	No	Homo sapiens	China: Shenzhen	Feces	Scaffold	18	16	95.36	100	2124062	GCF_027675505.1	GCF_027675705.1
147	VKPM Ac-1245	No	Homo sapiens	Russia: Moscow	Feces	Contig	12	12	97.38	447	2218534	GCF_016069975.1	n/a
148	ZJ2	No	Homo sapiens	China	Feces	Complete Genome	1	1	95.31	570	2401766	GCF_009832825.1	n/a

## Sheet: Table S3
Table S3. List of animal fecal samples used for bacterial isolation.
SampleID	Sample	Isolates (% identity if <99.5%, BLASTn hit)	Isolation Media (if isolates)	16S rRNA gene Sanger sequences of interest
	Wild Rabbit 1	No Colonies
	Wild Rabbit 2	No Colonies
	Wild Squirrel	No Colonies
	Wild Rodent	No Colonies
WRo2a	Wild Rodent 2	Ligilactobacillus animalis	Rogosa SL	AGTCGCATCGAACTTCTTTATCACCGAGTGCTTGCACTCACCGATAAAGAGTTGAGTGGCGAACGGGTGAGTAACACGTGGGCAACCTGCCCAAAAGAGGGGGATAACACTTGGAAACAGGTGCTAATACCGCATAACCATAGTTACCGCATGGTAACTATGTAAAAGGTGGCTATGCTACCGCTTTTGGATGGGCCCGCGGCGCATTAGCTAGTTGGTGAGGTAAAGGCTTACCAAGGCAATGATGCGTAGCCGAACTGAGAGGTTGATCGGCCACATTGGGACTGAGACACGGCCCAAACTCCTACGGGAGGCAGCAGTAGGGAATCTTCCACAATGGGCGAAAGCCTGATGGAGCAACGCCGCGTGGGTGAAGAAGGTCTTCGGATCGTAAAACCC…
WRo2b		98% Lactobacillus rodentium/hominis	GOS-RCM	TGCTTGCACCAAATGAAACTAGATACAAGCGAGCGGCGGACGGGTGAGTAACACGTGGGTAACCTGCCCAAGAGACTGGGATAACACCTGGAAACAGATGCTAATACCGGATAACAACAATTGACGCATGTCTTTTGTTTGAAAGATGGGTTTCTATCACTCTTGGATGGACCTGCGGTGCATTAGCTAGTTGGTAAGGTAACGGCTTACCAAGGCAATGATGCATAGCCGAGTTGAGAGACTGATCGGCCACATTGGGACTGAGACACGGCCCAAACTCCTACGGGAGGCAGCAGTAGGGAATCTTCCACAATGGACGCAAGTCTGATGGAGCAACGCCGCGTGAGTGAAGAAGGGTTTCGGCTCGTAAAGCTCTGTTGTTGGTGAAGAATGATAGAG…
	Wild Vole	No Colonies
	Wild Small Bird 1	No Colonies
WSB2	Wild Small Bird 2	99% Rothia kristinae	BSIM	TCGAACGCTGAAGCCTGGTGCTTGCACCGGGTGGATGAGTGGCGAACGGGTGAGTAATACGTGAGTGACCTGCCTTTGACTCTGGGATAAGCCTGGGAAACTGGGTCTAATACCGGATACGACCAATCCTCGCATGGGGTGTTGGTGGAAAGGGTTATGTACTGGTCTTAGATGGGCTCACGGCCTATCAGCTTGTTGGTGGGGTAATGGCCTACCAAGGCGACGACGGGTAGCCGGCCTGAGAGGGTGACCGGCCACACTGGGACTGAGACACGGCCCAGACTCCTACGGGAGGCAGCAGTGGGGAATATTGCACAATGGGCGCAAGCCTGATGCAGCGACGCCGCGTGAGGGATGACGGCCTTCGGGTTGTAAACCTCTTTCAGCAGGGAAGAAGCG…
H1	Horse 1	Terrisporobacter vanillatitrophus	BSIM	AGTCGAGCGATCTTCTTCGGAAGAGAGCGGCGGACGGGTGAGTAACGCGTGGGTAACCTGCCTCATACACATGGATAACATACCGAAAGGTATGCTAATACAAGATAATATAAGAACTTCACATGTAGTTCTTATCAAAGCTTCGGCGGTATGAGATGGACCCGCGTCTGATTAGCTAGTTGGTAAGGTAACGGCTTACCAAGGCGACGATCAGTAGCCGACCTGAGAGGGTGATCGGCCACATTGGAACTGAGACACGGTCCAAACTCCTACGGGAGGCAGCAGTGGGGAATATTGCACAATGGGCGAAAGCCTGATGCAGCAACGCCGCGTGAGCGATGAAGGCCTTCGGGTCGTAAAGCTCTGTCCTCAAGGAAGATAATGACGGTACTTGAGGAG…
H2	Horse 2	Clostridium butyricum	BSIM	GTGTGTGGTGACGGTCTTCGGATTGTAAAGCTCTGTCTTTAGGGACGATAATGACGGTACCTAAGGAGGAAGCCACGGCTAACTACGTGCCAGCAGCCGCGGTAATACGTAGGTGGCAAGCGTTGTCCGGATTTACTGGGCGTAAAGGGAGCGTAGGTGGATATTTAAGTGGGATGTGAAATACCCGGGCTTAACCTGGGTGCTGCATTCCAAACTGGATATCTAGAGTGCAGGAGAGGAAAGGAGAATTCCTAGTGTAGCGGTGAAATGCGTAGAGATTAGGAAGAATACCAGTGGCGAAGGCGCCTTTCTGGACTGTAACTGACACTGAGGCTCGAAAGCGTGGGGAGCAAACAGGATTAGATACCCTGGTAGTCCACGCCGTAAACGATGAATACT…
	Wild Unknown (likely deer)	Bifidobacterium pseudolongum	BSIM
		95% Lactobacillus mucosae	RCM
		99% Streptococcus lutetiensis	YCFA
WUD1		96% Coprobacillus cateniformis	BHI	GAGCACGCCGCGTGAGGGAGGAAGTATTTCGGTATGTAAACCTCTGTTATAAAGGAAGAACGGCATGACCAGGGAATGGGTCATGAGTGACGGTACTTTATGAGGAAGCCACGGCTAACTACGTGCCAGCAGCCGCGGTAATACGTAGGTGGCGAGCGTTATCCGGAATCATTGGGCGTAAAGAGGGAGCAGGCGGCAGCAGAGGTCTGCGGTGAAAGCCCGAAGCTTAACTTCGGCGAGCCGTGGAAACCAAGCAGCTAGAGTGCGGTAGAGGATCGTGGAATTCCATGTGTAGCGGTGAAATGCGTAGATATATGGAGGAACACCAGTGGCGAAGGCGACGATCTGGGCCGCAACTGACGCTCAGTCCCGAAAGCGTGGGGAGCAAATAGGATTAGA…
WUD2		94% Longibaculum muris	YCFA	CGGACGCATCGCTTCGGCGATGAGTGGCGAACGGGTGAGTAACACATAAGTAACCTGCCCTTTCGAGGGGGATAACTATTAGAAATGATAGCTAAGACCGCATAGGTATATTGATCGCATGATGAATATATTAAATATCCCAAGGGATAGCGAGAGGATGGACTTATGACGCATTAGCTAGTTGGTGGGGCAACGGCCCACCAAGGCGACGATGCGTAGCCGGCCTGAGAGGGTGGACGGCCACACTGGGACTGAGACACGGCCCAGACTCCTACGGGAGGCAGCAGTAGGGAATTTTCGGCAATGGGCGAAAGCCTGACCGAGCAACGCCGCGTGAGGGAGGAAGTATTTCGGTATGTAAACCTCTGTTATAAAGGAAGAACGGCATGACCAGGGAAT…
	Wild Unknown 1	Clostridium perfringens	Multiple media
WU1		Paraclostridium ghonii/tenue	YCFA	GTCGAGCGATTCTCTTCGGAGAAGAGCGGCGGACGGGTGAGTAACGCGTGGGTAACCTGCCCTGTACACACGGATAACATACCGAAAGGTATGCTAATACGAGATGATATATGAAAGTTGCATGACTTTCATATCAAAGCTTTTGCGGTACAGGATGGACCCGCGTCTGATTAGCTAGTTGGTAAGGTAACGGCTTACCAAGGCGACGATCAGTAGCCGACCTGAGAGGGTGATCGGCCACACTGGAACTGAGACACGGTCCAGACTCCTACGGGAGGCAGCAGTGGGGAATATTGCACAATGGGCGAAAGCCTGATGCAGCAACGCCGCGTGAGCGATGAAGGCCTTCGGGTCGTAAAGCTCTGTCCTCAAGGAAGATAATGACGGTACTTGAGGAGG…
	Wild Unknown 2	Pediococcus acidilactici (poor quality)	BSIM
		Streptococcus lutetiensis	Multiple media
		97% Bifidobacterium pseudolongum (poor quality)	BSIM
	Wild Unknown 3	Clostridium perfringens	Multiple media
		99% Parabacteroides distasonis	YCFA
WU4	Wild Unknown 4	Sarcina ventriculi	BSIM	GTGATGAAGGTCTTCGGATTGTAAAGCTCTGTCTTTAGGGACGATAATGACGGTACCTAAGGAGGAAGCCACGGCTAACTACGTGCCAGCAGCCGCGGTAATACGTAGGTGGCAAGCGTTATCCGGATTTACTGGGCGTAAAGGGAGCGTAGGCGGATATTTAAGTGGGATGTGAAATACCCGAGCTTAACTTGGGAGCTGCATTCCAAACTGGATATCTAGAGTGCAGGAGAGGAGAATGGAATTCCTAGTGTAGCGGTGAAATGCGTAGAGATTAGGAAGAACACCAGTGGCGAAGGCGATTCTCTGGACTGTAACTGACGCTGAGGCTCGAAAGCGTGGGGAGCAAACAGGATTAGATACCCTGGTAGTCCACGCCGTAAACGATGAATACTAGGT…
		93% Escherichia coli	RCM
		Clostridium perfringens (poor quality)	BHI
		96% Bacteroides ovatus (poor quality)	YCFA
		98% Lactobacillus acidophilus (poor quality)	RCM
		99% Bacteroides uniformis	YCFA
	Wild Unknown 5	Clostridium perfringens	BSIM
	Wild Unknown 6	Clostridium perfringens	BSIM
	Wild Unknown 7	Clostridium perfringens	BSIM
	Wild Unknown 8	Bifidobacterium pseudolongum (poor quality)	BSIM
G1	Goose 1	Bifidobacterium pullorum	BSIM	ACGGGATCCCTGGCGCTTGCGCCGGGGTGAGAGTGGCGAACGGGTGAGTAATGCGTGACCAACCTGCCCCATGCACCGGAATAGCTCCTGGAAACGGGTGGTAATGCCGGATGCTCCAGATGACCGCATGGGATTCTGGGAAAGCTTTTGCGGCATGGGATGGGGTCGCGTCCTATCAGCTTGTTGGTGGGGTGATGGCCCACCAAGGCTTCGACGGGTAGCCGGCCTGAGAGGGCGACCGGCCACATTGGGACTGAGATACGGCCCAGACTCCTACGGGAGGCAGCAGTGGGGAATATTGCGCAATGGGCGAAAGCCTGACGCAGCGACGCCGCGTGCGGGATGGAGGCCTTCGGGTTGTAAACCGCTTTTATCGGGGAGCAAGCGAGAGTGAGTGTA…
	Goose 2	Bifidobacterium pullorum	BSIM
G2		Lacrimispora xylanolytica	BSIM	AGTCGAGCGAAGCATTTTAAAGGAAGTTTTCGGATGGAATTTAAAATGACTTAGCGGCGGACGGGTGAGTAACGCGTGGGTAACCTGCCTCATACAGGGGGATAACAGTTAGAAATGACTGCTAATACCGCATAAGCGCACAGTGCTGCATAGCACAGTGTGAAAAACTCCGGTGGTATGAGATGGACCCGCGTCTGATTAGGTAGTTGGTGAGGTAACGGCCCACCAAGCCGACGATCAGTAGCCGACCTGAGAGGGTGACCGGCCACATTGGGACTGAGACACGGCCCAAACTCCTACGGGAGGCAGCAGTGGGGAATATTGGACAATGGGGGAAACCCTGATCCAGCGACGCCGCGTGAGTGAAGAAGTATTTCGGTATGTAAAGCTCTATCAGCA…
	Cow 1	Bifidobacterium pseudolongum	BSIM
		Pseudocardovia suis	Rogosa SL
		Ligilactobacillus ruminis	Rogosa SL
	Cow 2	Bifidobacterium pseudolongum	BSIM
		Bifidobacterium thermophilum/B. thermacidophilum	BSIM
	Cow 3	98% B. pseudolongum	BSIM
	Cow 4	Bifidobacterium pseudolongum	BSIM
	Cow 5	98% B. castoris	BSIM
LCZ1a	Red panda	Streptococcus gallolyticus/macedonicus	MRS	AGCTTGCTAGAGTTGGAAGAGTTGCGAACGGGTGAGTAACGCGTAGGTAACCTGCCTATTAGCGGGGGATAACTATTGGAAACGATAGCTAATACCGCATAATAGTGTTTAACACATGTTAGAGACTTGAAAGATGCAATTGCATCACTAGTAGATGGACCTGCGTTGTATTAGCTAGTTGGTGGGGTAACGGCCTACCAAGGCGACGATACATAGCCGACCTGAGAGGGTGATCGGCCACACTGGGACTGAGACACGGCCCAGACTCCTACGGGAGGCAGCAGTAGGGAATCTTCGGCAATGGGGGCAACCCTGACCGAGCAACGCCGCGTGAGTGAAGAAGGTTTTCGGATCGTAAAGCTCTGTTGTAAGAGAAGAACGTGTGTGAGAGTGGAAAGT…
LCZ2a	Ring tailed lemur	Clostridium perfringens	BSIM	CTTCGGGAAACGGATTAGCGGCGGACGGGTGAGTAACACGTGGGTAACCTGCCTCATAGAGTGGAATAGCCTTCCGAAAGGAAGATTAATACCGCATAATGTTGAAAGATGGCATCATCATTCAACCAAAGGAGCAATCCGCTATGAGATGGACCCGCGGCGCATTAGCTAGTTGGTGGGGTAACGGCCTACCAAGGCGACGATGCGTAGCCGACCTGAGAGGGTGATCGGCCACATTGGGACTGAGACACGGCCCAGACTCCTACGGGAGGCAGCAGTGGGGAATATTGCACAATGGGGGAAACCCTGATGCAGCAACGCCGCGTGAGTGATGAAGGTTTTCGGATCGTAAAGCTCTGTCTTTGGGGAAGATAATGACGGTACCCAAGGAGGAAGCCA…
LCZ2b		Enterococcus faecium/durans/lactis/hirae	MRS	CACCGGAGCTTGCTCCACCGGAAAAAGAAGAGTGGCGAACGGGTGAGTAACACGTGGGTAACCTGCCCATCAGAAGGGGATAACACTTGGAAACAGGTGCTAATACCGTATAACAATCGAAACCGCATGGTTTTGATTTGAAAGGCGCTTTCGGGTGTCGCTGATGGATGGACCCGCGGTGCATTAGCTAGTTGGTGAGGTAACGGCTCACCAAGGCCACGATGCATAGCCGACCTGAGAGGGTGATCGGCCACATTGGGACTGAGACACGGCCCAAACTCCTACGGGAGGCAGCAGTAGGGAATCTTCGGCAATGGACGAAAGTCTGACCGAGCAACGCCGCGTGAGTGAAGAAGGTTTTCGGATCGTAAAACTCTGTTGTTAGAGAAGAACAAGGAT…
LCZ2c		99% Eubacterium maltosivorans	MRS	CACCTACGAGGGAATAAGTGATTGGAAAGTGGCGAACGGTGACTAACGCGTGGGTAACCTGCCCTATGGAAAGGAATAGCCTCGGGAAACTGGGAGTAAAGCCTTATATTATGGAGAGATCGCATGGTCATTTCATGAAAACTCCGGTGCCATAGGATGGACCCGCGTCCCATTAGCTAGTTGGTGAGATAACAGCCCACCAAGGCGACGATGGGTAACCGGTCTGAGAGGGCGAACGGTCACACTGGAACTGAGACACGGTCCAGACTCCTACGGGAGGCAGCAGTGGGGAATATTGCGCAATGGGGGCAACCCTGACGCAGCAATACCGCGTGAGTGAAGAAGGTTTTCGGATCGTAAAGCTCTGTTATTGGGGAAGAAAAATGACGGTACCCAATG…
SH240	Cotton-top tamarin	Bifidobacterium adolescentis	BSIM and GOS-RCM	TCCCAGAGAGCTTGCTCCTGGGTGAGAGTGGCGAACGGGTGAGTAATGCGTGACCGACCTGCCCCATACACCGGAATAGCTCCTGGAAACGGGTGGTAATGCCGGATGCTCCAGTTGGATGCATGTCCTTCTGGGAAAGATTCATCGGTATGGGATGGGGTCGCGTCCTATCAGCTTGATGGCGGGGTAACGGCCCACCATGGCTTCGACGGGTAGCCGGCCTGAGAGGGCGACCGGCCACATTGGGACTGAGATACGGCCCAGACTCCTACGGGAGGCAGCAGTGGGGAATATTGCACAATGGGCGCAAGCCTGATGCAGCGACGCCGCGTGCGGGATGACGGCCTTCGGGTTGTAAACCGCTTTTGACTGGGAGCAAGCCCTTCGGGGTGAGTGTAC…
LCZ3b		99% Bifidobacterium vansinderenii	MRS and Rogosa SL	AGCTTGCTGGCGGGTGAGAGTGGCGAACGGGTGAGTAATGCGTGACCAACCTGCCCCGTACTCCGGAATAGCTCCTGGAAACGGGTGGTAATGCCGGATGCTCCGCGCCTCTGCATGGGGGTGTGGGAAAGGGTTTTACTGGTATGGGATGGGGTCGCGTCCTATCAGCTTGACGGTGGGGTAACGGCCCACCGTGGCTTCGACGGGTAGCCGGCCTGAGAGGGCGACCGGCCACATTGGGACTGAGATACGGCCCAGACTCCTACGGGAGGCAGCAGTGGGGAATATTGCACAATGGGCGAAAGCCTGATGCAGCGACGCCGCGTGCGGGATGACGGCCTTCGGGTTGTAAACCGCTTTTGATTGGGAGCAAGCGCAAGTGAGTGTACCTTTCGAATA…
LCZ4a	Spider monkey	89% Megasphaera micronuciformis	BSIM	ACGGAGTGATTCGAGAGCTTGCTCTTGAGAACTTAGTGGCGAACGGGTGAGTAACGCGTAAACAACCTGCCTTTCGGATGGGGACAACAGTTGGAAACGACTGCTAATACCGAATGAGCTTCATGTACCGCATGGTGCGAGAAGAAAAGACGGCCTCTCGAAGAAGCTGTTGCCGAAAGAAGGGTTTGCGTCTGATTAGCTAGTTGGAGAGGTAACGGCTCACCAAGGCAATGATCAGTAGCCGGTCTGAGAGGATGAACGGCCACACTGGAACTGAGACACGGTCCAGACTCCTACGGGAGGCAGCAGTGGGGAATCTTCCGCAATGGGCGAAAGCCTGACGGAGCAACGCCGCGTGAACGAAGAAGGCCTTCGGGTTGTAAAGTTCTGTTGATAGGG…
LCZ4b		98% Clostridium paraputrificum	BSIM	TCGGAAGTGGATTAGCGGCGGACGGGTGAGTAACACGTGGGTAACCTGCCTTATAGTGGGGAATAGCCTTTCGAAAGGAAGATTAATACCCCATAAGATTGTAGTTTCGCATGAAACAGCAATTAAAGGAGCAATTCGCTATAAGATGGACCCGCGGCGCATTAGCTAGTTGGTGAGGTAACGGCTCACCAAGGCGACGATGCGTAGCCGACCTGAGAGGGTGATCGGCCACATTGGGACTGAGACACGGCCCAGACTCCTACGGGAGGCAGCAGTGGGGAATATTGCACAATGGGGGAAACCCTGATGCAGCAACGCCGCGTGAGTGATGACGGTCTTCGGATTGTAAAGCTCTGTCTTTAGGGACGATAATGACGGTACCTAAGGAGGAAGCCACGG…
LCZ4c		Candidatus Stoquefichus sp.	MRS	TCATCAGTGAGTGGCGAACGGGTGAGTAATACATAAGTAACCTGGCCTTGTGAGGGGGATAACTGCTGGAAACGGCAGCTAAGACCGCATAGGCAGAGGGGTCGCATGACCACACTGTTAAATATCCCACGGGATAGCAGAAGGATGGACTTATGGCGCATTAGCTAGTTGGTGAGGTAGAGGCTCACCAAGGCGACGATGCGTAGCCGACCTGAGAGGGTGGACGGCCACACTGGGACTGAGACACGGCCCAGACTCCTACGGGAGGCAGCAGTAGGGAATTTTCGGCAATGGGCGAAAGCCTGACCGAGCAACGCCGCGTGAGGGAGGAAGTACTTCGGTATGTAAACCTCTGTTATAAAGGAAGAACGGCATATGTAGGGAATGACATATGAGTGA…
LCZ4d		94% Olsenella uli	GOS-RCM	CTCCGGGGGTGCATAAAGTAGGCGAACGGCTGAGTAACACGTGGGCAACCTGCCCCTCGCTCCGGGACAGCCTCGGGAAACCGTGGGTAATACCGGATACTCCCCAGGCGGCACATGCCGCCCGGGGGAAAGCCCAGACGGCGAGGGATGGGCCCGCGGCCTGTTAGCTAGTTGGCGGGGCAACGGCCCACCAAGGCGATTATGGGTAGCCGGGTTGAGAGACCGACCGGCCAGATTGGGACTGAGACACGGCCCAGACTCCTACGGGAGGCAGCAGTGGGGAATCTTGCGCAATGGGCGGAAGCCTGACGCAGCGACGCCGCGTGCGGGAGGAAGGCCCTCGGGTCGTAAACCGCTTTCAGCAGGGACGAGGCCGAGAGGTGACGGTACCTGCAGAAG…
LCZ4e		Hornefia porci	GOS-RCM	AATTCCGAGATGGAAAGCGGCGGACGGGTGAGTAACGCGTGGGAAACCTGCCCTTGACAGGGGGACAGCCGAGGGAAACTTCGATTAATACCCCATAACGCAGAGAGACCGCATGGTCCATCTGCCAAAGATTTATCGGTCAGGGATGGTCCCGCGTCTGATTAGCTGGTTGGTGAGGCAGCGGCTCACCAAGGCGACGATCAGTAGCCGGCCTGAGAGGGTGAACGGCCACATTGGAACTGAGACACGGTCCAGACTCCTACGGGAGGCAGCAGTGGGGAATATTGCACAATGGGCGCAAGCCTGATGCAGCAACGCCGCGTGAAGGAGGAAGGCCTTCGGGTCGTAAACTTCTGTCCAAAGGGAAGAAGAATGACGGTACCTTTGGAGGAAGCCCCG…
LCZ4f		Sarcina ventriculi	GOS-RCM	TTCGGAGCTTTTCTAGCGGCGGACGGGTGAGTAACACGTGGGCAACCTGCCTCATAGAGGGGAATAGCCTTCCGAAAGGAAGATTAATACCGCATAACATTGTTGAAAGGCATCTTTTAACAATCAAAGGAGCAATCCGCTATGAGATGGGCCCGCGGCGCATTAGCTAGTTGGTGAGGTAACGGCTCACCAAGGCGACGATGCGTAGCCGACCTGAGAGGGTGATCGGCCACATTGGAACTGAGACACGGTCCAGACTCCTACGGGAGGCAGCAGTGGGGAATATTGCACAATGGGGGAAACCCTGATGCAGCAACGCCGCGTGAGTGATGAAGGTCTTCGGATTGTAAAGCTCTGTCTTTAGGGACGATAATGACGGTACCTAAGGAGGAAGCCACG…
LCZ5a	Giraffe (LCZ5)	98% Rothia aerolata	BSIM	GTGCTTGCATCTGGTGGATTAGTGGCGAACGGGTGAGTAATACGTGAGTAACCTGCCTTTGACTCTGGGATAAGCCTGGGAAACTGGGTCTAATACCGGATATGACTAGAATTCGCATGTTTTCTGGTGGAAAGGGTTTGTACTGGTTTTAGATGGGCTCACGGCCTATCAGCTTGTTGGTGAGGTAATGGCTCACCAAGGCGACGACGGGTAGCCGGCCTGAGAGGGTGACCGGCCACACTGGGACTGAGACACGGCCCAGACTCCTACGGGAGGCAGCAGTGGGGAATATTGCACAATGGGCGCAAGCCTGATGCAGCGACGCCGCGTGAGGGATGACGGCCTTCGGGTTGTAAACCTCTTTCAGCAGGGGAGAAGCGAAAGTGACGGTACCTGCAG…
LCZ5b		Actinomyces glycerinitolerans /ruminicola	BSIM	TGAGTAACACGTGAGTAACCTGCCCTCTTCTCCTGGATAACTGCTTGAAAGGGCGGCTAATACGGGGTGGTCTGGCCTGCCTGCATGGGTGGGTTGGTATAGGTTCAACTTTGGTTGTTCTGGTGGGGGATGGGCTCGCGGCTTATCAGCTTGTTGGTGGGGTGATGGCTTACCAAGGCTTTGACGGGTAGCCGGCCTGAGAGGGTGGGCGGTCACACTGGGACTGAGATACGGCCCAGACTCCTGCGGGAGGCAGCAGTGGGGAATATTGCACAATGGGCGGAAGCCTGATGCAGCGACGTCGCGTGAGGGATGGAGGCCTTCGGGTTGTGAACCTCTTTTTCCGGTGGTGAAGGCCTGCCTCGTTTGTGGGTGGGTTGACGGTAGCCGGGTTAGGAA…
LCZ5c		Phocaeicola vulgatus	BSIM	CTTAGCTTGCTAAGGCCGATGGCGACCGGCGCACGGGTGAGTAACACGTATCCAACCTGCCGTCTACTCTTGGACAGCCTTCTGAAAGGAAGATTAATACAAGATGGCATCATGAGTCCGCATGTTCACATGATTAAAGGTATTCCGGTAGACGATGGGGATGCGTTCCATTAGATAGTAGGCGGGGTAACGGCCCACCTAGTCTTCGATGGATAGGGGTTCTGAGAGGAAGGTCCCCCACATTGGAACTGAGACACGGTCCAAACTCCTACGGGAGGCAGCAGTGAGGAATATTGGTCAATGGGCGAGAGCCTGAACCAGCCAAGTAGCGTGAAGGATGACTGCCCTATGGGTTGTAAACTTCTTTTATAAAGGAATAAAGTCGGGTATGGATACCCG…
LCZ5d		Enterococcus mundtii/durans	MRS	CACACCGGAGCTTGCTCCACCGGGAAAAGAGGAGTGGCGAACGGGTGAGTAACACGTGGGTAACCTGCCCATCAGAAGGGGATAACACTTGGAAACAGGTGCTAATACCGTATAACAATCGAAACCGCATGGTTTCGTTTTGAAAGGCGCTTTACGGTGCCGCTGATGGATGGACCCGCGGTGCATTAGCTAGTTGGTGAGGTAACGGCTCACCAAGGCCACGATGCATAGCCGACCTGAGAGGGTGATCGGCCACATTGGGACTGAGACACGGCCCAAACTCCTACGGGAGGCAGCAGTAGGGAATCTTCGGCAATGGACGAAAGTCTGACCGAGCAACGCCGCGTGAGTGAAGAAGGTTTTCGGATCGTAAAACTCTGTTGTTAGAGAAGAACAAGG…
LCZ5e		Escherichia coli/fergusonii/marmotae	MRS	AGCAGCTTGCTTGCTATTGCTGACGAGTGGCGGACGGGTGAGTAATGTCTGGGAAACTGCCTGATGGAGGGGGATAACTACTGGAAACGGTAGCTAATACCGCATAACGTCGCAAGACCAAAGAGGGGGACCTTCGGGCCTCTTGCCATCGGATGTGCCCAGATGGGATTAGCTAGTAGGTGGGGTAACGGCTCACCTAGGCGACGATCCCTAGCTGGTCTGAGAGGATGACCAGCCACACTGGAACTGAGACACGGTCCAGACTCCTACGGGAGGCAGCAGTGGGGAATATTGCACAATGGGCGCAAGCCTGATGCAGCCATGCCGCGTGTATGAAGAAGGCCTTCGGGTTGTAAAGTACTTTCAGCGGGGAGGAAGGGAGTAAAGTTAATACCTTTA…
*Isolations were also conducted on domestic cats and dogs (no B. adolescentis were identified), but those isolations are beyond the scope of this report.

## Sheet: Table S4
Table S4. Commercial and publicly available B. adolescentis.
Newly isolated
Company	Brand	Lot #	Strain	Isolates' 16S rRNA gene Sanger Sequence Top Hit(s) (# of isolates from for each species)	Fraction by qPCR	Strain Reference
PharmExtracta	Gabapral	E23091	PRL2019	Bifidobacterium adolescentis (1)	Not tested	Duranti S, Ruiz L, Lugli GA, Tames H, Milani C, Mancabelli L, Mancino W, Longhi G, Carnevali L, Sgoifo A, Margolles A, Ventura M, Ruas-Madiedo P, Turroni F. 2020. Bifidobacterium adolescentis as a key member of the human gut microbiota in the production of GABA. Scientific Reports 2020 10:1 10:1–13.
Genesis Laboratories	Genesis bb probiotic	G10423BB	Unnamed	No viable colonies	0.01%	None
NewRhythm	Clinically Studied Probiotics	2307-040	Unnamed	Bifidobacterium lactis (10), Pediococcus acidilactici (10)	0.002%	None
Seed	DS-01	2230417A0823	SD-BA5-IT	Bifidobacterium lactis (28), Bifidobacterium longum (22), Bifidobacterium breve (6), Pediococcus acidilactici (4)	0.0001%	None
Foods for Gut	Bifidobacterium Adolescentis	None Listed	Unnamed	Bifidobacterium longum (7)	0.09%	None
BulkProbiotics	Bifidobacterium Adolescentis	None Listed	Unnamed	Bifidobacterium adolescentis (4)	Not tested	None
Provided as gifts
Strain	Reference
B. adolescentis ATCC 15703	https://www.atcc.org/products/15703
B. adolescentis L2-32	Duncan SH, Louis P, Flint HJ. Lactate-utilizing bacteria, isolated from human feces, that produce butyrate as a major fermentation product. Appl Environ Microbiol. 2004 Oct;70(10):5810-7. doi: 10.1128/AEM.70.10.5810-5817.2004. PMID: 15466518; PMCID: PMC522113.
B. adolescentis iVS-1	Krumbeck JA, Maldonado-Gomez MX, Martínez I, et al. In vivo selection to identify bacterial strains with enhanced ecological performance in synbiotic applications. Appl Environ Microbiol. 2015;81(7):2455-2465. doi:10.1128/AEM.03903-14

## Sheet: Table S5
Table S5. List of comparator/commercially relevant strains used in this study.
Non-B. adolescentis comparator strains	Host	Geographic Location	Original Isolation Source	Assembly Level	# of Contigs	# of Scaffolds	% Completeness	Genome Coverage (X)	Genome Size (bp)	NCBI or ATCC ID	Source of strain used for this study
Bifidobacterium animalis subsp. lactis BB-12	Dairy	n/a	n/a	Complete genome	1	1	98.82	103	1944152	GCF_000025245.2	Align Probiotic Gut Health and Immunity Support
Bifidobacterium animalis subsp. lactis Bl-04	Homo sapiens	n/a	Feces	Complete genome	1	1	98.04	n/a	1938709	GCF_000022705.1	Nature's Bounty Probiotic 10
Bifidobacterium animalis subsp. lactis HN019	Yogurt	USA: Madison, WI	n/a	Complete genome	1	1	98.83	163	1935423	GCF_003606305.1	Nature Made Digestive Probiotics Advanced Dual Action
Bifidobacterium longum subsp. longum 35624	Homo sapiens	Ireland	n/a	Complete genome	1	1	99.07	n/a	2264056	GCF_001719085.1	Align Probiotic 24/7 Digestive Support
Bifidobacterium longum subsp. longum BB536	Homo sapiens - Infant	n/a	Feces	Complete genome	1	1	100	227.114	2419463	ATCC BAA-999	Bioclinic naturals Probiotic-Pro BB536
Heyndrickxia coagulans BC30	Soil	Italy	n/a	Contig	224	224	96.69	840	3458616	GCF_000756285.1	GTs Kombucha
Lacticaseibacillus paracasei Shirota	Fermented milk	n/a	Fermented milk	Chromosome	14	2	92.48	100	3042753	GCF_000388095.2	Yakult
Lacticaseibacillus rhamnosus GG	Homo sapiens	n/a	n/a	Complete genome	1	1	99.33	514	3007263	GCF_028475085.1	Culturelle Digestive Daily Probiotic
Lacticaseibacillus rhamnosus HN001	Dairy products	n/a	n/a	Scaffold	97	2	98.67	36	2900000	GCF_000173255.4	Lil Mixins Formula Feeding Probiotic Drops for Baby
Lactiplantibacillus plantarum 299v	Sour dough	n/a	n/a	Contig	67	67	99.35	48	3302055	GCF_001888735.1	Nature's Bounty Gas & Bloating Formula Probiotic GX
Lactobacillus acidophilus NCFM	Homo sapiens	n/a	Feces	Complete genome	1	1	96.29	n/a	1993560	GCF_000011985.1	Probiotic Pearls Acidophilus Digestive Health
Lactobacillus delbrueckii subsp. bulgaricus ATCC 11842	Yogurt	n/a	n/a	Complete genome	1	1	97.42	n/a	1864998	GCF_000056065.1	American Type Culture Collection
Lactococcus lactis ATCC 11454	Dairy	USA	n/a	Scaffold	92	91	99.1	100	2424658	GCF_009885055.1	Gift from lab of Robert Hutkins
Limosilactobacillus reuteri ATCC PTA 6475	Homo sapiens	n/a	Gastrointestinal tract	Contig	7	7	98.1	63	2067914	GCF_000159475.2	BioGaia Osfortis with VItamin D
Pediococcus acidilactici ATCC 8042	Plant mash	n/a	Mash	Complete genome	1	1	97.17	531	2009598	GCF_004355265.1	Agricultural Research Service Culture Collection (NRRL)
Streptococcus thermophilus ATCC 19258	Milk	USA	n/a	Complete genome	1	1	96.92	342	2102268	GCF_010120595.1	Microbiologics KWIK-STIK™

## Sheet: Table S6
Table S6. Number of CAZyme genes identified in strains by CAZyme family.
*Indicates significant difference (FDR-adjusted p < 0.05) in CAZyme abundance between B. adolescentis and comparator strains by analysis with both DESeq2 and edgeR
Category	Strain	GH77*	GH77_e2*	GH13_11*	GH13_e48*	GH13_e234*	GH13_30*	GH13_44*	GH13_e57*	GH13_14*	GH13_e95*	GH3*	GH3_e197*	GH5_44*	GH5_e69*	GH42*	GH43_27*	GH43_e243*	GH43_e116*	GH43_26*	GH43_e175*	GH43_22*	GH43_e200*	GT51*	GT51_e89*	GH42_e28*	GH1*	GH2_e1*	GH2*	GH172_e0*	GH172*	GH51_e36*	GH51_2*	GH43_e201*	GH36_e35*	GH2_e128*	GT0	GT2	GH13_e200	GH13_9	GH3_e91	GH30_2	GH30_e60	GH42_e0	GH35	GH35_e16	GH13_e41	GH13_3	GT51_e11
B. adolescentis	6	1	1	1	1	2	2	1	1	1	1	3	1	3	3	2	1	1	1	1	1	2	1	2	1	1	1	1	2	1	1	1	1	1	1	1	1	2	1	1	1	1	1	1	0	0	0	0	1
	150	2	2	1	1	2	2	1	1	1	1	2	1	2	2	1	1	1	1	1	1	2	1	1	1	1	0	0	1	1	1	1	1	1	1	1	0	1	1	1	1	0	0	0	0	0	1	1	0
	1001095IJ_161003_A7	2	2	1	1	2	2	1	1	1	1	2	1	2	2	2	1	1	1	1	1	2	1	1	1	1	0	0	1	1	1	1	1	1	1	1	1	2	1	1	1	1	1	1	0	0	1	1	0
	1001099B_141217_F6	2	2	1	1	2	2	1	1	1	1	2	1	2	2	2	1	1	1	1	1	2	1	1	1	1	0	1	2	1	1	1	1	1	1	1	1	2	1	1	1	1	1	1	1	1	1	1	0
	1001262B_160229_D10	2	2	1	1	3	3	1	1	1	1	2	1	2	2	2	1	1	1	1	1	2	1	2	1	1	1	1	3	1	1	1	1	1	1	1	1	2	1	1	1	1	1	1	0	0	1	1	1
	1001262st1_A3_1001262B_160229	2	2	1	1	3	3	1	1	1	1	2	1	2	2	2	1	1	1	1	1	2	1	2	1	1	1	1	3	1	1	1	1	1	1	1	1	2	1	1	1	1	1	1	0	0	1	1	1
	1001270B_150601_E2	2	2	1	1	2	2	1	1	1	1	2	1	2	2	2	1	1	1	1	1	2	1	2	1	1	0	1	2	1	1	1	1	1	1	1	1	2	1	1	1	1	1	1	0	0	1	1	1
	1001270J_160509_E8	2	2	1	1	2	2	1	1	1	1	2	1	2	2	2	1	1	1	1	1	2	1	1	1	1	0	1	2	1	1	1	1	1	1	1	0	1	1	1	1	1	1	1	0	0	1	1	0
	1001271st1_A4	2	2	1	1	2	2	1	1	1	1	2	1	2	2	2	1	1	1	1	1	2	1	1	1	1	1	1	3	1	1	1	1	1	1	1	1	2	1	1	1	1	1	1	0	0	1	1	0
	1001275B_160808_D1	2	2	1	1	2	2	1	1	1	1	2	1	2	2	2	1	1	1	1	1	2	1	2	1	1	2	1	3	1	1	1	1	1	1	1	1	2	1	1	1	1	1	1	0	0	1	1	1
	1001283B150304_161114_G1	2	2	1	1	2	2	1	1	1	1	2	1	2	2	1	1	1	1	1	1	2	1	2	1	1	0	1	2	1	1	1	1	1	1	1	1	2	1	1	1	0	0	0	0	0	1	1	1
	1001713B170214_170313_A6	2	2	1	1	2	2	1	1	1	1	2	1	2	2	2	1	1	1	1	1	2	1	2	1	1	1	1	3	1	1	1	1	1	1	1	1	2	1	1	1	1	1	1	0	0	1	1	1
	1025st1_C4_1025SCRN_200924	2	2	1	1	2	2	1	1	1	1	2	1	2	2	2	1	1	1	1	1	2	1	1	1	1	1	1	3	1	1	1	1	1	1	1	1	2	1	1	1	1	1	1	1	1	1	1	0
	1028st1_G12_1028SCRN_200821	2	2	1	1	2	2	1	1	1	1	2	1	1	1	1	1	1	1	1	1	2	1	2	1	1	2	2	4	1	1	1	1	1	1	1	1	2	1	1	1	0	0	0	0	0	1	1	1
	1892B	2	2	1	1	2	2	1	1	1	1	2	1	2	2	2	1	1	1	1	1	2	1	2	1	1	0	1	2	1	1	1	1	1	1	1	1	1	1	1	1	1	1	1	0	0	0	0	1
	2217st1_D9_2217SCRN_200827	2	2	1	1	2	2	0	0	1	1	2	1	2	2	1	1	1	1	1	1	2	1	2	1	1	1	1	3	1	1	1	1	1	1	1	1	7	1	1	1	0	0	0	1	1	1	1	1
	2218st2_C5_2218SCRN_220325	1	1	1	1	2	2	1	1	1	1	2	1	2	2	2	1	1	1	1	1	2	1	1	1	1	0	1	3	1	1	1	1	1	1	2	0	1	1	1	1	1	1	1	0	0	1	1	0
	2226st1_D3_2226SCRN_200925	2	2	1	1	2	2	1	1	1	1	2	1	2	2	1	1	1	1	1	1	2	1	1	1	1	0	1	2	1	1	1	1	1	1	1	1	2	1	1	1	0	0	0	1	1	1	1	0
	2227st1_C9_2227SCRN_220401	2	2	1	1	2	2	1	1	1	1	2	1	2	2	1	1	1	1	1	1	2	1	1	1	1	0	1	2	2	2	1	1	1	1	1	1	2	1	1	1	0	0	0	1	1	1	1	0
	2227st2_E5_2227SCRN_220401	2	2	1	1	2	2	1	1	1	1	2	1	2	2	1	0	0	0	1	1	2	1	1	1	1	0	1	2	1	1	1	1	1	1	1	0	0	1	1	1	0	0	0	1	1	1	1	0
	22L	2	2	1	1	2	2	1	1	1	1	3	1	2	2	1	1	1	1	1	1	2	1	2	1	1	2	1	3	1	1	1	1	1	1	1	1	2	1	1	1	1	1	0	0	0	1	1	1
	2789STDY5608824	2	2	1	1	3	3	1	1	1	1	2	1	2	2	2	0	0	0	1	1	2	1	1	1	1	1	1	2	1	1	1	1	1	1	1	1	2	1	1	1	1	1	1	1	1	1	1	0
	2789STDY5608862	2	2	1	1	2	2	1	1	1	1	2	1	3	3	2	1	0	1	1	1	2	1	1	1	1	1	1	3	1	1	1	1	1	1	1	1	2	1	1	1	1	1	1	0	0	1	1	0
	70B	2	2	1	1	2	2	1	1	1	1	2	1	2	2	2	1	1	1	1	1	2	1	2	1	1	0	1	2	1	1	1	1	1	1	1	1	7	1	1	1	1	1	1	1	1	1	1	1
	AF102-65	2	2	1	1	2	2	1	1	1	1	2	1	2	2	2	1	1	1	1	1	2	1	2	1	1	0	1	2	1	1	1	1	1	1	1	1	2	1	1	1	0	0	1	0	0	1	1	1
	AF14-56	2	2	1	1	2	2	1	1	1	1	2	1	2	2	2	1	1	1	1	1	2	1	2	1	1	0	1	2	1	1	1	1	1	1	1	1	2	1	1	1	1	1	1	0	0	1	1	1
	AF21-27	2	2	1	1	2	2	1	1	1	1	2	1	2	2	1	1	1	1	1	1	2	1	2	1	0	0	1	2	1	1	1	1	1	1	1	1	2	1	1	1	1	1	1	0	0	1	1	1
	AF32-13BHA	2	2	1	1	2	2	1	1	1	1	2	1	2	2	2	1	1	1	1	1	2	1	2	1	1	0	1	2	1	1	1	1	1	1	1	1	1	1	1	1	1	1	1	0	0	1	1	1
	AF39-1ATA	2	2	1	1	2	2	1	1	1	1	2	1	2	2	1	1	1	1	1	1	2	1	2	1	1	0	1	2	1	1	1	1	1	1	1	1	2	1	1	1	0	0	0	0	0	1	1	1
	AF77-07pH10T	2	2	1	1	2	2	1	1	1	1	2	1	2	2	2	1	1	1	1	1	2	1	2	1	1	0	1	2	1	1	1	1	1	1	1	1	1	1	1	1	1	1	1	0	0	1	1	1
	AF91-08b2A	2	2	1	1	2	2	1	1	1	1	3	2	2	2	1	1	1	1	1	1	2	1	2	1	1	0	1	3	1	1	1	1	1	1	2	1	2	1	1	1	0	0	0	1	1	1	1	1
	AF96-43M2TA	2	2	1	1	3	3	1	1	1	1	2	1	2	2	2	1	1	1	1	1	2	1	2	1	1	0	1	2	1	1	1	1	1	1	1	1	2	1	1	1	1	1	1	0	0	1	1	1
	AL12-4	2	2	1	1	2	2	1	1	1	1	2	1	1	1	1	1	1	1	1	1	2	1	2	1	1	1	1	3	1	1	1	1	1	1	1	1	2	1	1	1	0	0	0	1	1	1	1	1
	AL46-2	2	2	1	1	2	2	1	1	1	1	2	1	2	2	1	1	1	1	1	1	2	1	1	1	0	0	0	1	1	1	1	1	1	1	1	1	2	1	1	1	1	1	1	0	0	1	1	0
	AL46-7	2	2	1	1	2	2	1	1	1	1	3	2	2	2	1	1	1	1	1	1	2	1	2	1	0	1	1	3	2	2	1	1	1	1	1	1	7	1	1	1	1	1	1	0	0	1	1	1
	AM04S-55	2	2	1	1	2	2	1	1	1	1	2	1	2	2	1	1	1	1	1	1	2	1	2	1	1	0	1	2	1	1	1	1	1	1	1	1	2	1	1	1	0	0	0	0	0	1	1	1
	AM08-20	2	2	1	1	2	2	1	1	1	1	2	1	2	2	2	1	1	1	1	1	2	1	1	1	1	1	1	2	1	1	1	1	1	1	1	1	1	1	1	1	0	0	1	0	0	1	1	0
	AM100-PB1-1D-7A	2	2	1	1	3	3	1	1	1	1	1	1	0	0	1	1	1	1	1	1	2	1	2	1	1	1	1	3	1	1	1	1	1	1	1	1	2	1	1	0	0	0	0	0	0	1	1	1
	AM104-26	2	2	1	1	3	3	1	1	1	1	3	2	2	2	2	1	1	1	1	1	2	1	2	1	1	1	1	2	2	2	1	1	1	1	1	1	2	1	1	1	1	1	1	0	0	1	1	1
	AM110-99	2	2	1	1	2	2	1	1	1	1	2	1	2	2	1	1	1	1	1	1	2	1	1	1	1	1	0	1	1	1	1	1	1	1	1	1	2	1	1	1	0	0	0	0	0	1	1	0
	AM113-155	2	2	1	1	2	2	1	1	1	1	2	1	2	2	1	1	1	1	1	1	2	1	2	1	1	1	1	3	1	1	1	1	1	1	1	1	2	1	1	1	0	0	0	0	0	1	1	1
	AM12-20	2	2	1	1	3	3	1	1	1	1	2	1	2	2	2	1	1	1	1	1	2	1	1	1	1	0	1	2	2	2	1	1	1	1	1	1	2	1	1	1	1	1	1	0	0	1	1	0
	AM14-37	2	2	1	1	2	2	1	1	1	1	2	1	2	2	2	1	1	1	1	1	2	1	2	1	1	2	1	3	2	2	1	1	1	1	1	1	2	1	1	1	1	1	1	0	0	1	1	1
	AM33-7A	2	2	1	1	2	2	1	1	1	1	2	1	2	2	2	1	1	1	1	1	2	1	1	1	1	0	1	2	1	1	1	1	1	1	1	1	2	1	1	1	1	1	1	0	0	1	1	0
	AM34-11	2	2	1	1	3	3	1	1	1	1	2	1	2	2	1	1	1	1	1	1	2	1	2	1	1	0	1	2	1	1	1	1	1	1	1	1	2	1	1	1	0	0	0	0	0	1	1	1
	AM36-3AC	2	2	1	1	2	2	1	1	1	1	2	1	2	2	1	1	1	1	1	1	2	1	1	1	1	0	1	2	1	1	1	1	1	1	1	1	2	1	1	1	0	0	0	0	0	1	1	0
	AM66-51ACA	1	1	1	1	2	2	1	1	1	1	2	1	2	2	2	1	1	1	1	1	2	1	2	1	1	0	1	2	2	2	1	1	1	1	1	1	2	1	1	1	1	1	1	0	0	1	1	1
	AM87-02CMCA	2	2	1	1	2	2	1	1	1	1	2	1	2	2	2	1	1	1	1	1	2	1	2	1	1	1	1	3	1	1	1	1	1	1	1	1	2	1	1	1	1	1	1	0	0	1	1	1
	ATCC 15703	2	2	1	1	2	2	0	0	1	1	2	1	2	2	2	2	1	1	1	1	1	0	2	1	1	1	1	2	1	1	1	1	1	1	1	1	2	1	1	1	1	1	1	1	1	0	0	1
	B24	2	2	1	1	2	2	1	1	1	1	2	1	2	2	1	1	1	1	1	1	2	1	1	1	1	1	1	2	1	1	1	1	1	1	1	1	2	1	1	1	0	0	0	0	0	1	1	0
	B4A4	2	2	1	1	2	2	1	1	1	1	2	1	2	2	2	1	1	1	1	1	2	1	2	1	1	1	1	3	1	1	1	1	1	1	1	1	2	1	1	1	1	1	1	0	0	1	1	1
	BB23	2	2	1	1	2	2	1	1	1	1	2	1	2	2	2	1	1	1	1	1	2	1	2	1	1	0	1	2	1	1	1	1	1	1	1	1	2	1	1	1	1	1	1	0	0	1	1	1
	Bifi94	2	2	1	1	2	2	1	1	1	1	2	1	2	2	3	1	1	1	1	1	2	1	2	1	2	1	2	3	1	1	1	1	1	1	1	1	2	1	1	1	1	1	1	0	0	1	1	1
	BSD2780061687_150420_A4	2	2	1	1	3	3	1	1	1	1	2	1	3	3	2	1	1	1	1	1	2	1	1	1	1	1	1	3	1	1	1	1	1	1	1	1	2	1	1	1	1	1	1	0	0	1	1	0
	BSD2780061687b_171204_D1	2	2	1	1	2	2	1	1	1	1	2	1	2	2	2	1	1	1	1	1	2	1	1	1	1	0	1	2	1	1	1	1	1	1	1	1	2	1	1	1	1	1	1	1	1	1	1	0
	BSD2780120874b_170522_D7	2	2	1	1	2	2	1	1	1	1	3	2	2	2	2	1	1	1	1	1	2	1	1	1	2	1	3	4	1	1	1	1	1	1	1	1	2	1	1	1	0	0	0	1	1	1	1	0
	BSD3178071176st2_C4_BSD3178071176_160815	2	2	1	1	2	2	1	1	1	1	2	1	3	3	2	0	0	0	1	1	2	1	1	1	1	0	1	2	1	1	1	1	1	1	1	1	2	1	1	1	1	1	1	0	0	1	1	0
	BSD3448080968st1_H11_BSD3448080968_160620	2	2	1	1	2	2	1	1	1	1	2	1	1	1	1	1	1	1	1	1	2	1	1	1	1	0	1	2	0	0	1	1	1	1	1	0	1	1	1	1	0	0	0	1	1	1	1	0
	ca_0067	2	2	1	1	2	2	1	1	1	1	2	1	1	1	1	1	1	1	1	1	2	1	2	1	1	0	1	2	1	1	1	1	1	1	1	1	2	1	1	1	0	0	0	1	1	1	1	1
	CC00198	2	2	1	1	2	2	1	1	1	1	2	1	1	1	1	1	1	1	1	1	2	1	1	1	1	0	1	2	1	1	1	1	1	1	1	0	1	1	1	1	0	0	0	1	1	1	1	0
	CC00202	2	2	1	1	2	2	1	1	1	1	2	1	3	3	2	1	1	1	1	1	2	1	1	1	1	0	1	2	1	1	1	1	1	1	1	1	2	1	1	1	1	1	1	0	0	1	1	0
	CC00223	2	2	1	1	3	3	1	1	1	1	2	1	2	2	2	1	1	1	1	1	2	1	2	1	1	0	1	2	2	2	1	1	1	1	1	1	2	1	1	1	1	1	1	0	0	1	1	1
	CC00525	2	2	1	1	4	4	1	1	1	1	2	1	1	1	0	1	1	1	1	1	2	1	2	1	0	0	1	2	1	1	1	1	1	1	1	1	6	1	1	1	0	0	0	0	0	1	1	1
	CC00538	2	2	1	1	4	4	1	1	1	1	2	1	1	1	0	1	1	1	1	1	2	1	2	1	0	0	1	2	1	1	1	1	1	1	1	1	6	1	1	1	0	0	0	0	0	1	1	1
	CC00544	2	2	1	1	2	2	1	1	1	1	2	1	1	1	0	1	1	1	1	1	2	1	2	1	0	0	1	2	1	1	1	1	1	1	1	1	2	1	1	1	0	0	0	0	0	1	1	1
	CC00579	2	2	1	1	2	2	1	1	1	1	2	1	2	2	2	1	1	1	1	1	2	1	2	1	1	0	1	2	1	1	1	1	1	1	1	1	1	1	1	1	1	1	1	1	1	1	1	1
	CC00586	2	2	1	1	4	4	1	1	1	1	2	1	1	1	0	1	1	1	1	1	2	1	2	1	0	0	1	2	1	1	1	1	1	1	1	1	6	1	1	1	0	0	0	0	0	1	1	1
	CC00590	2	2	1	1	2	2	1	1	1	1	2	1	1	1	1	1	1	1	1	1	2	1	1	1	1	0	1	2	1	1	1	1	1	1	1	1	2	1	1	1	0	0	0	1	1	1	1	0
	CLA-AA-H280	1	1	0	0	2	2	1	1	1	1	2	1	2	2	1	1	1	1	1	1	2	1	1	1	0	0	1	2	1	1	1	1	1	1	1	1	2	1	1	1	1	1	1	0	0	1	1	0
	CLA-AA-H289	2	2	1	1	3	3	1	1	1	1	2	1	2	2	1	1	1	1	1	1	2	1	1	1	1	0	0	1	0	0	1	1	1	1	1	1	2	1	1	1	0	0	0	0	0	1	1	0
	CLA-AP-H23	2	2	1	1	2	2	1	1	1	1	2	1	0	0	1	1	1	1	1	1	2	1	1	1	1	0	1	2	2	2	1	1	1	1	1	1	2	1	1	1	0	0	0	0	0	1	1	0
	CLA-JM-H28	2	2	1	1	2	2	1	1	1	1	2	1	2	2	2	1	1	1	1	1	2	1	1	1	1	0	0	1	0	0	1	1	1	1	1	1	1	1	1	1	1	1	1	1	1	1	1	0
	CLA-JM-H47	2	2	1	1	1	1	1	1	1	1	2	1	2	2	2	1	1	1	1	1	2	1	1	1	1	1	1	3	1	1	1	1	1	1	1	1	1	1	1	1	1	1	1	1	1	1	1	0
	CLA-SR-H001	2	2	1	1	3	3	1	1	1	1	2	1	2	2	2	1	1	1	1	1	2	1	1	1	1	1	1	2	1	1	1	1	1	1	1	1	2	1	1	1	1	1	1	0	0	1	1	0
	D31t1_170403_E3	2	2	1	1	2	2	1	1	1	1	2	1	2	2	1	1	0	1	1	1	2	1	2	1	0	0	1	2	2	2	1	1	1	1	1	1	2	1	1	1	1	1	1	0	0	1	1	1
	D46t1_190503_C9	2	2	1	1	3	3	1	1	1	1	2	1	2	2	0	1	1	1	1	1	2	1	1	1	0	1	0	1	0	0	1	1	1	1	1	1	2	1	1	1	0	0	0	0	0	1	1	0
	D52t1_170925_B8	2	2	1	1	3	3	1	1	1	1	2	1	0	0	1	1	1	1	1	1	2	1	2	1	1	0	1	2	1	1	1	1	1	1	1	1	2	1	1	1	0	0	0	0	0	1	1	1
	D52t1_170925_G1	2	2	1	1	3	3	1	1	1	1	2	1	2	2	2	1	1	1	1	1	2	1	2	1	1	1	1	3	1	1	1	1	1	1	1	1	2	1	1	1	1	1	1	0	0	1	1	1
	D53t1_180928_D4	2	2	1	1	2	2	1	1	1	1	2	1	2	2	1	1	1	1	1	1	2	1	1	1	1	1	1	2	1	1	1	1	1	1	1	1	2	1	1	1	0	0	0	0	0	1	1	0
	D59t2_181005_G7	2	2	1	1	2	2	1	1	1	1	2	1	2	2	1	1	1	1	1	1	2	1	1	1	1	1	1	3	1	1	1	1	1	1	1	1	2	1	1	1	0	0	0	1	1	1	1	0
	DFI.5.12	2	2	1	1	2	2	1	1	1	1	2	1	2	2	1	1	1	1	1	1	2	1	1	1	0	0	1	2	1	1	1	1	1	1	1	1	3	1	1	1	1	1	1	0	0	1	1	0
	DFI.7.20	2	2	1	1	3	3	1	1	1	1	2	1	2	2	2	1	1	1	1	1	2	1	1	1	1	0	1	2	1	1	1	1	1	1	1	1	2	1	1	1	1	1	1	0	0	1	1	0
	G2_hBSD2780061687b_210117	2	2	1	1	2	2	1	1	1	1	2	1	2	2	2	1	1	1	1	1	2	1	1	1	1	1	1	3	1	1	1	1	1	1	1	1	2	1	1	1	1	1	1	1	1	1	1	0
	HD17T2H	2	2	1	1	2	2	1	1	1	1	2	1	2	2	2	1	1	1	1	1	2	1	1	1	1	0	1	2	1	1	1	1	1	1	1	1	3	1	1	1	1	1	1	0	0	1	1	0
	i01-0019-E5	2	2	1	1	2	2	1	1	1	1	3	1	2	2	1	1	1	1	1	1	2	1	2	1	1	1	1	2	1	1	1	1	1	1	1	1	2	1	1	1	0	0	0	1	1	1	1	1
	iVS-1	2	2	1	1	2	2	1	1	1	1	4	2	2	2	3	1	1	1	1	1	2	1	1	1	2	2	2	4	1	1	1	1	1	1	1	1	2	1	1	1	1	1	1	1	1	1	1	0
	J1100826st1_A1_J1100826_190719	2	2	1	1	3	3	1	1	1	1	2	1	2	2	1	1	1	1	1	1	2	1	1	1	1	1	1	3	1	1	1	1	1	1	1	1	2	1	1	1	0	0	0	0	0	1	1	0
	JCM 15918	2	2	1	1	2	2	1	1	1	1	2	1	3	3	2	1	1	1	1	1	2	1	2	1	1	0	1	2	2	2	1	1	1	1	1	1	2	1	1	1	1	1	1	0	0	1	1	1
	L2-32	2	2	1	1	2	2	1	1	1	1	3	2	2	2	2	1	1	1	1	1	2	1	1	1	2	1	2	3	1	1	1	1	1	1	1	1	2	1	1	1	0	0	0	1	1	1	1	0
	LMG 10734	2	2	1	1	2	2	1	1	1	1	2	1	2	2	1	1	1	1	1	1	2	1	1	1	1	0	1	2	1	1	1	1	1	1	1	1	2	1	1	1	0	0	0	1	1	1	1	0
	LMG 11579	2	2	1	1	2	2	1	1	1	1	2	2	0	0	0	1	1	1	1	1	2	1	1	1	0	1	1	2	1	1	1	1	1	1	1	1	2	1	1	0	0	0	0	0	0	1	1	0
	MCC258	2	2	1	1	2	2	1	1	1	1	2	1	2	2	2	1	1	1	1	1	2	1	1	1	1	1	1	3	2	2	1	1	1	1	1	1	2	1	1	1	1	1	1	1	1	1	1	0
	MSK.11.28	2	2	1	1	2	2	1	1	1	1	2	1	2	2	2	1	1	1	1	1	2	1	2	1	1	1	1	3	1	1	1	1	1	1	1	1	2	1	1	1	1	1	1	0	0	1	1	1
	MSK.17.32	2	2	1	1	2	2	1	1	1	1	2	1	2	2	1	1	1	1	1	1	2	1	2	1	1	0	1	2	1	1	1	1	1	1	1	1	2	1	1	1	0	0	0	0	0	1	1	1
	MSK.20.2	2	2	1	1	2	2	1	1	1	1	2	1	2	2	2	1	1	1	1	1	2	1	2	1	1	0	1	2	1	1	1	1	1	1	1	1	2	1	1	1	1	1	1	1	1	1	1	1
	MSK.20.73	2	2	1	1	2	2	1	1	1	1	2	1	2	2	2	1	1	1	1	1	2	1	2	1	1	0	1	2	1	1	1	1	1	1	1	1	2	1	1	1	1	1	1	1	1	1	1	1
	MSK.8.32	2	2	1	1	2	2	1	1	1	1	2	1	1	1	1	1	0	1	1	1	2	1	2	1	1	0	1	2	1	1	1	1	1	1	1	1	2	1	1	1	0	0	0	1	1	1	1	1
	OF01-12LBA	2	2	1	1	2	2	1	1	1	1	2	1	2	2	1	1	1	1	1	1	2	1	2	1	1	0	1	2	1	1	1	1	1	1	1	1	2	1	1	1	0	0	0	0	0	1	1	1
	OF03-5A	2	2	1	1	2	2	1	1	1	1	2	1	2	2	1	1	1	1	1	1	2	1	2	1	1	0	1	2	1	1	1	1	1	1	1	1	2	1	1	1	0	0	0	0	0	1	1	1
	P2P3	1	1	1	1	2	2	1	1	1	1	2	1	2	2	2	1	1	1	1	1	2	1	1	1	1	1	0	2	1	1	1	1	1	1	1	1	3	1	1	1	1	1	1	0	0	1	1	0
	PRL2019	2	2	1	1	2	2	1	1	1	1	3	1	2	2	2	1	1	1	1	1	2	1	1	1	1	1	2	3	1	1	1	1	1	1	1	1	1	1	1	1	1	1	1	1	1	0	0	0
	RC10_19003_HHC	2	2	1	1	1	1	1	1	1	1	2	1	2	2	1	1	1	1	1	1	2	1	1	1	0	0	1	2	1	1	1	1	1	1	1	0	1	1	1	1	1	1	1	0	0	1	1	0
	RC7_19002_UC	2	2	1	1	2	2	1	1	1	1	2	1	2	2	1	1	1	1	1	1	2	1	2	1	1	2	1	3	1	1	1	1	1	1	1	1	2	1	1	1	0	0	0	1	1	1	1	1
	RTP21002st1_G7_RTP21002_201210	2	2	1	1	2	2	1	1	1	1	2	1	2	2	2	1	1	1	1	1	2	1	2	1	1	1	2	3	1	1	1	1	1	1	1	1	2	1	1	1	1	1	1	0	0	1	1	1
	RTP21002st2_E8_RTP21002_201210	2	2	1	1	2	2	1	1	1	1	2	1	2	2	2	1	1	1	1	1	2	1	2	1	1	1	0	2	0	0	1	1	1	1	1	1	2	1	1	1	1	1	1	1	1	1	1	1
	RTP21065st1_H5_RTP21065_210128	2	2	1	1	2	2	1	1	1	1	2	1	2	2	1	1	1	1	1	1	2	1	1	1	1	0	1	1	1	1	1	1	1	1	0	1	2	1	1	1	0	0	0	0	0	1	1	0
	RTP21065st2_D1_RTP21065_210128	2	2	1	1	2	2	1	1	1	1	2	1	2	2	2	0	0	0	1	1	2	1	1	1	1	0	1	2	1	1	1	1	1	1	1	0	1	1	1	1	1	1	1	1	1	1	1	0
	RTP21065st2_G1_RTP21065_210128	2	2	1	1	2	2	1	1	1	1	2	1	2	2	2	0	0	0	1	1	2	1	1	1	1	0	1	2	1	1	1	1	1	1	1	1	2	0	0	1	1	1	1	1	1	1	1	0
	RTP21102st1_A9_RTP21102_210122	2	2	1	1	3	3	1	1	1	1	2	1	2	2	1	0	0	0	1	1	2	1	1	1	1	0	1	2	1	1	1	1	1	1	1	0	1	1	1	1	0	0	0	0	0	1	1	0
	RTP21102st2_E4_RTP21102_210122	2	2	1	1	2	2	1	1	1	1	2	1	2	2	2	1	1	1	1	1	2	1	2	1	1	1	1	3	1	1	1	1	1	1	1	0	5	1	1	1	1	1	1	1	1	1	1	1
	RTP21102st3_F5_RTP21102_210122	2	2	1	1	2	2	1	1	1	1	2	1	2	2	1	1	1	1	1	1	2	1	1	1	1	0	1	2	1	1	1	1	1	1	1	0	1	1	1	1	0	0	0	0	0	1	1	0
	RTP21191st1_A3_RTP31078_200813	2	2	1	1	2	2	1	1	1	1	2	1	2	2	2	1	1	1	1	1	2	1	1	1	1	1	1	3	1	1	1	1	1	1	1	1	2	1	1	1	1	1	1	0	0	1	1	0
	RTP21204st1_F9_RTP21204_210225	2	2	1	1	2	2	1	1	1	1	2	1	2	2	2	0	0	0	1	1	2	1	1	1	1	0	0	0	0	0	1	1	1	1	0	0	1	1	1	1	1	1	1	0	0	1	1	0
	RTP21204st2_D7_RTP21204_210225	2	2	1	1	2	2	1	1	1	1	2	1	2	2	2	1	1	1	1	1	1	0	1	1	1	0	1	2	1	1	1	1	1	1	1	0	1	1	1	1	1	1	1	0	0	1	1	0
	RTP21222st2_F2_RTP31106_210429	1	1	1	1	2	2	1	1	1	1	2	1	2	2	1	0	0	0	0	0	1	0	0	0	1	1	1	2	1	1	1	1	1	1	0	1	1	1	1	1	0	0	0	0	0	1	1	0
	RTP21277st2_A9_RTP21281_210402	1	1	1	1	2	2	1	1	1	1	2	1	2	2	1	0	0	0	1	1	2	1	1	1	1	0	1	2	1	1	1	1	1	1	1	1	2	1	1	1	0	0	0	0	0	1	1	0
	RTP21357st1_A9_RTP21357_210408	2	2	1	1	2	2	1	1	1	1	2	1	2	2	1	1	1	1	1	1	2	1	1	1	1	1	1	3	1	1	1	1	1	1	1	0	1	1	1	1	0	0	0	1	1	1	1	0
	RTP21358st1_B3_RTP21358_211008	2	2	1	1	2	2	1	1	1	1	2	1	2	2	2	1	1	1	1	1	1	0	1	1	1	0	0	1	0	0	1	1	1	1	1	0	0	1	1	1	1	1	1	1	1	1	1	0
	RTP21358st2_C9_RTP21358_211008	2	2	1	1	2	2	1	1	1	1	2	1	2	2	2	1	1	1	1	1	1	0	1	1	1	0	1	2	1	1	1	1	1	1	1	1	2	1	1	1	1	1	1	1	1	1	1	0
	RTP21358st3_F11_RTP21358_211008	2	2	1	1	2	2	1	1	1	1	2	1	2	2	2	0	0	0	0	0	2	1	1	1	1	0	1	2	1	1	1	1	1	1	1	0	1	1	1	1	1	1	1	1	1	1	1	0
	RTP21360st1_C3_RTP21360_211022	2	2	1	1	2	2	1	1	1	1	2	1	2	2	1	0	0	0	1	1	2	1	1	1	1	1	0	2	0	0	1	1	1	1	1	0	0	1	1	1	0	0	0	1	1	1	1	0
	RTP21428st1_A6_RTP21428_210409	2	2	1	1	2	2	1	1	1	1	2	1	0	0	1	1	1	1	1	1	2	1	1	1	1	0	1	2	0	0	1	1	1	1	1	1	2	1	1	1	0	0	0	1	1	1	1	0
	RTP21428st1_G6_RTP21428_210409	1	1	1	1	1	1	1	1	1	1	2	1	2	2	2	1	1	1	1	1	2	1	1	1	1	0	1	1	1	1	1	1	1	1	0	1	2	1	1	1	1	1	1	1	1	1	1	0
	RTP21428st2_C11_RTP21428_210409	2	2	1	1	2	2	1	1	1	1	2	1	2	2	1	1	1	1	1	1	1	1	0	0	1	0	1	1	1	1	0	0	0	0	0	1	2	1	1	1	0	0	0	1	1	1	1	0
	RTP21484st1_C8_RTP21484_190118	2	2	1	1	2	2	1	1	1	1	3	2	2	2	3	1	1	1	1	1	2	1	1	1	3	1	2	3	1	1	1	1	1	1	1	1	2	1	1	1	0	0	0	0	0	1	1	0
	RTP31023st1_C1_RTP31023_210422	2	2	1	1	3	3	1	1	1	1	2	1	2	2	2	1	1	1	1	1	2	1	1	1	1	0	0	1	0	0	1	1	1	1	1	1	2	1	1	1	1	1	1	0	0	1	1	0
	RTP31023st2_G7_RTP31023_210422	1	1	1	1	2	2	1	1	1	1	2	1	3	3	2	1	1	1	1	1	2	1	1	1	1	0	1	1	1	1	1	1	1	1	0	1	1	1	1	1	1	1	1	1	1	0	0	0
	SH169	2	2	1	1	2	2	1	1	1	1	2	1	2	2	0	1	1	1	1	1	2	1	2	1	0	1	0	2	0	0	1	1	1	1	1	1	2	1	1	1	0	0	0	0	0	1	1	1
	SH170	2	2	1	1	2	2	1	1	1	1	2	1	2	2	2	1	1	1	1	1	2	1	1	1	1	0	1	2	1	1	1	1	1	1	1	1	2	1	1	1	1	1	1	0	0	1	1	0
	SH171	2	2	1	1	3	3	1	1	1	1	2	1	2	2	2	1	1	1	1	1	2	1	1	1	1	0	1	2	1	1	1	1	1	1	1	1	2	1	1	1	1	1	1	0	0	1	1	0
	SH172	2	2	1	1	2	2	1	1	1	1	2	1	2	2	3	1	1	1	1	1	2	1	2	1	2	1	1	2	1	1	1	1	1	1	1	1	2	1	1	1	1	1	1	1	1	1	1	1
	SH18	2	2	1	1	2	2	1	1	1	1	2	1	2	2	2	1	1	1	1	1	2	1	1	1	1	1	1	2	1	1	1	1	1	1	1	1	2	1	1	1	1	1	1	1	1	1	1	0
	SH240	2	2	1	1	3	3	1	1	1	1	2	1	1	1	1	1	1	1	1	1	2	1	1	1	1	0	1	2	1	1	1	1	1	1	1	0	0	1	1	1	0	0	0	0	0	1	1	0
	SH36	2	2	1	1	2	2	1	1	1	1	2	1	2	2	2	1	0	1	1	1	2	1	1	1	1	0	1	2	1	1	1	1	1	1	1	1	2	1	1	1	1	1	1	1	1	1	1	0
	SH38	2	2	1	1	2	2	1	1	1	1	2	1	2	2	2	1	1	1	1	1	2	1	1	1	1	0	1	2	1	1	1	1	1	1	1	1	2	1	1	1	1	1	1	1	1	1	1	0
	SH39	2	2	1	1	4	4	1	1	1	1	2	1	2	2	2	1	1	1	1	1	2	1	1	1	1	0	0	1	1	1	1	1	1	1	1	1	2	1	1	1	1	1	1	0	0	1	1	0
	SH41	2	2	1	1	2	2	1	1	1	1	2	1	3	3	2	1	1	1	1	1	2	1	1	1	1	0	1	2	1	1	1	1	1	1	1	1	2	1	1	1	1	1	1	0	0	1	1	0
	SH60	2	2	1	1	2	2	1	1	1	1	2	1	2	2	2	1	0	1	1	1	2	1	1	1	1	0	1	2	1	1	1	1	1	1	1	1	2	1	1	1	1	1	1	1	1	1	1	0
	TF06-2AC	2	2	1	1	2	2	1	1	1	1	2	1	2	2	3	1	1	1	1	1	2	1	2	1	2	0	1	2	1	1	1	1	1	1	1	1	2	1	1	1	0	0	1	0	0	1	1	1
	TF10-6AT	2	2	1	1	3	3	1	1	1	1	1	1	0	0	1	1	1	1	1	1	2	1	1	1	1	0	1	2	1	1	1	1	1	1	1	1	2	1	1	0	0	0	0	0	0	1	1	0
	TM114-23	2	2	1	1	2	2	1	1	1	1	3	2	3	3	3	1	1	1	1	1	2	1	2	1	2	1	2	3	1	1	1	1	1	1	1	1	2	1	1	1	1	1	1	1	1	1	1	1
	TM114-59	2	2	1	1	3	3	1	1	1	1	1	1	0	0	1	1	1	1	1	1	2	1	2	1	1	0	1	2	1	1	1	1	1	1	1	1	2	1	1	0	0	0	0	0	0	1	1	1
	TM114-80	2	2	1	1	2	2	1	1	1	1	2	1	3	3	2	1	1	1	1	1	2	1	1	1	1	0	1	2	1	1	1	1	1	1	1	1	2	1	1	1	1	1	1	1	1	1	1	0
	TM115-199	2	2	1	1	2	2	1	1	1	1	3	2	2	2	2	1	1	1	1	1	2	1	2	1	2	1	2	3	1	1	1	1	1	1	1	1	2	1	1	1	0	0	0	1	1	1	1	1
	TM12-7AA	2	2	1	1	3	3	1	1	1	1	2	1	3	3	2	1	1	1	1	1	2	1	2	1	1	0	1	2	1	1	1	1	1	1	1	1	2	1	1	1	1	1	1	0	0	1	1	1
	UN03-88	2	2	1	1	2	2	1	1	1	1	2	1	2	2	2	1	1	1	1	1	2	1	2	1	1	1	1	3	1	1	1	1	1	1	1	1	1	1	1	1	1	1	1	0	0	1	1	1
	VKPM Ac-1245	2	2	1	1	4	4	1	1	1	1	2	1	0	0	1	1	1	1	1	1	2	1	1	1	1	0	1	2	1	1	1	1	1	1	1	1	8	1	1	1	0	0	0	1	1	1	1	0
	ZJ2	2	2	1	1	2	2	1	1	1	1	4	2	2	2	2	1	1	1	1	1	2	1	2	1	1	0	0	1	0	0	1	1	1	1	1	1	2	1	1	1	1	1	1	0	0	1	1	1
Comparators	Bifidobacterium animalis subsp. lactis BB-12	1	1	0	0	1	1	1	1	1	1	1	0	0	0	1	0	0	0	0	0	0	0	0	0	0	0	0	0	0	0	0	0	0	0	0	1	1	1	1	1	0	0	1	0	0	1	1	0
	Bifidobacterium animalis subsp. lactis Bl-04	1	1	0	0	1	1	1	1	1	1	1	0	0	0	1	0	0	0	0	0	0	0	0	0	0	0	0	0	0	0	0	0	0	0	0	1	1	1	1	1	0	0	1	0	0	1	1	0
	Bifidobacterium animalis subsp. lactis HN019	1	1	0	0	1	1	1	1	1	1	1	0	0	0	1	0	0	0	0	0	0	0	0	0	0	0	0	0	0	0	0	0	0	0	0	1	1	1	1	1	0	0	1	0	0	1	1	0
	Bifidobacterium longum subsp. longum 35624	0	0	0	0	1	1	0	0	0	0	2	0	1	1	2	0	0	0	0	0	3	0	0	0	2	0	1	1	2	2	0	0	1	0	0	1	1	1	1	1	0	0	0	0	0	1	1	0
	Bifidobacterium longum subsp. longum BB536	0	0	0	0	1	1	0	0	0	0	2	0	1	1	1	1	0	1	1	1	3	0	0	0	1	0	0	0	2	2	1	2	1	0	0	1	1	1	1	1	0	0	0	0	0	1	1	0
	Heyndrickxia coagulans BC30	0	0	0	0	0	0	0	0	0	0	0	0	0	0	1	0	0	0	0	0	0	0	0	0	0	1	0	0	0	0	0	0	0	0	0	0	1	0	0	0	0	0	0	0	0	0	0	0
	Lacticaseibacillus paracasei Shirota	0	0	0	0	0	0	0	0	0	0	1	1	0	0	0	0	0	0	0	0	0	0	1	0	0	3	0	0	0	0	0	0	0	0	0	0	3	0	0	0	0	0	0	1	0	0	0	0
	Lacticaseibacillus rhamnosus GG	0	0	0	0	0	0	0	0	0	0	0	0	0	0	0	0	0	0	0	0	0	0	0	0	0	2	0	1	0	0	0	0	0	0	0	0	2	0	0	0	0	0	0	1	0	0	0	0
	Lacticaseibacillus rhamnosus HN001	0	0	0	0	0	0	0	0	0	0	1	1	0	0	0	0	0	0	0	0	0	0	1	0	0	1	0	0	0	0	0	0	0	0	0	0	2	0	0	0	0	0	0	1	0	0	0	0
	Lactiplantibacillus plantarum 299v	0	0	0	0	0	0	0	0	0	0	0	0	0	0	0	0	0	0	0	0	0	0	1	0	0	8	0	1	0	0	0	0	0	0	0	0	4	0	0	0	0	0	0	0	0	0	0	0
	Lactobacillus acidophilus NCFM	0	0	0	0	0	0	0	0	0	0	0	0	0	0	0	0	0	0	0	0	0	0	0	0	0	5	0	0	0	0	0	0	0	0	0	0	0	0	0	0	0	0	0	0	0	0	0	0
	Lactobacillus delbrueckii subsp. bulgaricus ATCC 11842	0	0	0	0	0	0	0	0	0	0	0	0	0	0	0	0	0	0	0	0	0	0	0	0	0	1	1	1	0	0	0	0	0	0	0	0	1	0	0	0	0	0	0	0	0	0	1	0
	Lactococcus lactis ATCC 11454	0	0	0	0	0	0	0	0	0	0	0	0	0	0	0	0	0	0	0	0	0	0	2	0	0	3	0	0	0	0	0	0	0	0	0	0	0	0	0	0	0	0	0	0	0	0	0	0
	Limosilactobacillus reuteri ATCC PTA 6475	0	0	0	0	0	0	0	0	0	0	0	0	0	0	0	0	0	0	0	0	0	0	0	0	0	0	0	0	0	0	0	0	0	0	0	0	1	0	0	0	0	0	0	0	0	0	0	0
	Pediococcus acidilactici ATCC 8042	0	0	0	0	0	0	0	0	0	0	0	0	0	0	0	0	0	0	1	0	0	0	1	0	0	2	0	0	0	0	0	0	0	0	0	0	4	0	0	0	0	0	0	0	0	0	0	0
	Streptococcus thermophilus ATCC 19258	1	0	0	0	0	0	0	0	1	1	0	0	0	0	0	0	0	0	0	0	0	0	0	0	0	1	0	0	0	0	0	0	0	0	0	0	0	0	0	0	0	0	0	0	0	0	0	0
[truncated: 247 more columns]

## Sheet: Table S7
Table S7. Characteristics of dbCAN clusters based on carbohydrate utilization genes.
Category	Strain	Principal Component 1	Principal Component 2	dbCAN PCA Cluster
B. adolescentis	6	-5.51583	-3.21556	2
	150	0.352538	-6.82244	2
	1001095IJ_161003_A7	-4.92103	-8.52557	2
	1001099B_141217_F6	-5.60201	-9.99152	2
	1001262B_160229_D10	-12.3446	18.1711	1
	1001262st1_A3_1001262B_160229	-12.3446	18.1711	1
	1001270B_150601_E2	-7.86042	-6.59161	2
	1001270J_160509_E8	-4.96135	-8.39645	2
	1001271st1_A4	-9.43506	16.8733	1
	1001275B_160808_D1	-11.9541	18.9491	1
	1001283B150304_161114_G1	-8.90993	4.0035	3
	1001713B170214_170313_A6	-12.0601	18.3519	1
	1025st1_C4_1025SCRN_200924	-10.0908	14.9297	1
	1028st1_G12_1028SCRN_200821	-6.65044	14.4429	1
	1892B	-6.11974	-6.51688	2
	2217st1_D9_2217SCRN_200827	-5.63818	13.7139	1
	2218st2_C5_2218SCRN_220325	-6.53876	-7.60582	2
	2226st1_D3_2226SCRN_200925	-3.09168	-9.31191	2
	2227st1_C9_2227SCRN_220401	-3.26824	-9.56858	2
	2227st2_E5_2227SCRN_220401	1.87322	-7.27624	2
	22L	-11.8273	18.9947	1
	2789STDY5608824	-3.61758	-6.86592	2
	2789STDY5608862	-10.2142	17.1235	1
	70B	-6.33726	-8.57038	2
	AF102-65	-10.3435	3.44375	3
	AF14-56	-7.34163	-6.0564	2
	AF21-27	-8.55559	5.2826	3
	AF32-13BHA	-10.9341	4.44126	3
	AF39-1ATA	-6.85483	-7.88524	2
	AF77-07pH10T	-9.2525	-7.33448	2
	AF91-08b2A	-8.16678	3.48588	3
	AF96-43M2TA	-10.189	5.6329	3
	AL12-4	-9.19852	17.9887	1
	AL46-2	-3.16322	-7.80547	2
	AL46-7	-10.9354	19.0402	1
	AM04S-55	-7.7047	4.63131	3
	AM08-20	-6.88206	-5.91969	2
	AM100-PB1-1D-7A	-5.19775	19.1075	1
	AM104-26	-9.43621	-4.699	2
	AM110-99	-3.48173	5.25747	3
	AM113-155	-10.8364	17.5058	1
	AM12-20	-7.95763	-9.19281	2
	AM14-37	-12.3958	18.1539	1
	AM33-7A	-3.32807	-8.67158	2
	AM34-11	-7.25676	-7.78839	2
	AM36-3AC	-8.05343	2.56892	3
	AM66-51ACA	-8.38838	-7.88507	2
	AM87-02CMCA	-12.5164	18.249	1
	ATCC 15703	-3.42823	-4.59918	2
	B24	-2.40305	-6.31112	2
	B4A4	-13.4437	17.1208	1
	BB23	-9.29044	-7.33275	2
	Bifi94	-8.40032	-3.91662	2
	BSD2780061687_150420_A4	-10.7989	16.4519	1
	BSD2780061687b_171204_D1	-5.97818	-10.006	2
	BSD2780120874b_170522_D7	-2.84468	-6.7654	2
	BSD3178071176st2_C4_BSD3178071176_160815	-1.71674	-9.04763	2
	BSD3448080968st1_H11_BSD3448080968_160620	0.634056	-8.80704	2
	ca_0067	-5.55471	-6.78731	2
	CC00198	-1.77618	-9.25945	2
	CC00202	-8.77024	-8.21998	2
	CC00223	-8.48967	-6.31456	2
	CC00525	-2.19673	-5.4006	2
	CC00538	-2.19673	-5.4006	2
	CC00544	-2.33963	-5.54562	2
	CC00579	-7.14098	-7.32067	2
	CC00586	-2.19673	-5.4006	2
	CC00590	-2.78649	-9.25157	2
	CLA-AA-H280	-3.56291	-7.05759	2
	CLA-AA-H289	0.778406	-5.69046	2
	CLA-AP-H23	0.166129	-8.26407	2
	CLA-JM-H28	-0.638842	-8.25723	2
	CLA-JM-H47	-8.75493	15.3462	1
	CLA-SR-H001	-10.096	4.71314	3
	D31t1_170403_E3	-6.45461	-6.73278	2
	D46t1_190503_C9	3.8099	-3.22206	2
	D52t1_170925_B8	-2.40302	-5.48879	2
	D52t1_170925_G1	-12.8666	17.8053	1
	D53t1_180928_D4	-2.56114	-5.66554	2
	D59t2_181005_G7	-8.95839	16.6231	1
	DFI.52	-4.90955	-9.45066	2
	DFI.7.20	-4.5424	-8.39001	2
	G2_hBSD2780061687b_210117	-10.0515	9.78305	3
	HD17T2H	-4.9476	-8.90049	2
	i01-0019-E5	-5.5755	-4.12377	2
	iVS-1	-11.7919	15.765	1
	J1100826st1_A1_J1100826_190719	-6.20199	10.5353	3
	JCM 15918	-8.5088	-6.30448	2
	L2-32	-3.42079	-7.09205	2
	LMG 10734	-2.80312	-9.70114	2
	LMG 11579	3.42792	-4.22157	2
	MCC258	-10.8217	14.7399	1
	MSK.20.2	-7.12533	-6.85106	2
	MSK.20.73	-7.12533	-6.85106	2
	MSK.8.32	-2.62992	-6.73417	2
	MSK1.28	-12.1717	18.053	1
	MSK7.32	-6.96662	-7.4866	2
	OF01-12LBA	-7.65111	5.09918	3
	OF03-5A	-5.7078	-6.39092	2
	P2P3	-8.15491	16.0924	1
	PRL2019	-4.07469	-7.10157	2
	RC10_19003_HHC	-3.00412	-8.75485	2
	RC7_19002_UC	-10.5411	17.8314	1
	RTP21002st1_G7_RTP21002_201210	-8.33648	-3.50925	2
	RTP21002st2_E8_RTP21002_201210	-7.50894	18.6499	1
	RTP21065st1_H5_RTP21065_210128	-2.20816	-7.87071	2
	RTP21065st2_D1_RTP21065_210128	-1.65637	-10.0269	2
	RTP21065st2_G1_RTP21065_210128	-0.633183	-9.48604	2
	RTP21102st1_A9_RTP21102_210122	0.129196	-7.00156	2
	RTP21102st2_E4_RTP21102_210122	-11.2071	17.9878	1
	RTP21102st3_F5_RTP21102_210122	-2.62235	-6.7406	2
	RTP21191st1_A3_RTP31078_200813	-7.29382	10.9968	3
	RTP21204st1_F9_RTP21204_210225	5.33789	-6.00051	2
	RTP21204st2_D7_RTP21204_210225	-5.86759	-9.04568	2
	RTP21222st2_F2_RTP31106_210429	9.14447	12.7751	3
	RTP21277st2_A9_RTP21281_210402	1.20242	-7.44777	2
	RTP21357st1_A9_RTP21357_210408	-4.7342	15.9187	1
	RTP21358st1_B3_RTP21358_211008	2.11686	-8.93825	2
	RTP21358st2_C9_RTP21358_211008	-4.43506	-10.2622	2
	RTP21358st3_F11_RTP21358_211008	1.27404	-9.18011	2
	RTP21360st1_C3_RTP21360_211022	4.17328	11.4049	3
	RTP21428st1_A6_RTP21428_210409	0.948604	-9.84129	2
	RTP21428st1_G6_RTP21428_210409	-5.23488	-10.9738	2
	RTP21428st2_C11_RTP21428_210409	9.60536	-7.02619	2
	RTP21484st1_C8_RTP21484_190118	-2.32524	-6.8599	2
	RTP31023st1_C1_RTP31023_210422	-0.353981	-7.38387	2
	RTP31023st2_G7_RTP31023_210422	-0.263964	-8.55861	2
	SH169	-1.64627	20.6655	1
	SH170	-9.24754	2.75916	3
	SH171	-7.4259	-7.23311	2
	SH172	-7.46532	-4.93637	2
	SH18	-7.70064	-5.37545	2
	SH240	-3.01685	-1.24913	2
	SH36	-5.1732	-10.059	2
	SH38	-5.89057	-9.6023	2
	SH39	-3.72971	-7.18264	2
	SH41	-6.31476	-8.31079	2
	SH60	-3.95594	-8.30086	2
	TF06-2AC	-9.06973	3.76606	3
	TF10-6AT	-2.55277	4.73308	3
	TM114-23	-8.34177	-4.42256	2
	TM114-59	-5.01023	4.99333	3
	TM114-80	-7.73588	-8.23463	2
	TM115-199	-5.94358	-4.09659	2
	TM12-7AA	-7.82568	-6.4232	2
	UN03-88	-11.4928	19.8393	1
	VKPM Ac-1245	-1.11077	-6.86001	2
	ZJ2	-4.22349	-6.35355	2
Comparators	Bifidobacterium animalis subsp. lactis BB-12	28.3734	-1.88464	4
	Bifidobacterium animalis subsp. lactis Bl-04	28.3734	-1.88464	4
	Bifidobacterium animalis subsp. lactis HN019	28.3734	-1.88464	4
	Bifidobacterium longum subsp. longum 35624	23.9928	-8.58847	4
	Bifidobacterium longum subsp. longum BB536	19.6008	-9.55961	4
	Heyndrickxia coagulans BC30	53.726	4.8886	5
	Lacticaseibacillus paracasei Shirota	60.4305	8.61757	5
	Lacticaseibacillus rhamnosus GG	61.4188	7.96611	5
	Lacticaseibacillus rhamnosus HN001	58.7379	6.78174	5
	Lactiplantibacillus plantarum 299v	56.7286	8.59095	5
	Lactobacillus acidophilus NCFM	59.0419	6.96584	5
	Lactobacillus delbrueckii subsp. bulgaricus ATCC 11842	51.0944	5.71897	5
	Lactococcus lactis ATCC 11454	54.4174	6.88093	5
	Limosilactobacillus reuteri ATCC PTA 6475	51.6878	1.5156	5
	Pediococcus acidilactici ATCC 8042	53.2337	5.40562	5
	Streptococcus thermophilus ATCC 19258	49.7381	3.58596	5

## Sheet: Table S8
Table S8. Normalized CAZyme gene counts for each strain.
Category	Strain	dbCAN PCA cluster	GH43_22	GH5_44	GH5_e69	GH2_e128	GT51_e89	GH36_e35	GH77_e2	GH43_27	GH43_e116	GH43_e200	GH13_11	GH13_e48	GH43_e243	GH43_e175	GH51_e36	GH51_2	GH172_e0	GH172	GH13_e234	GH13_30	CE20_e44	CE20	GH2_e79	GH1_e113	CE2	CE2_e7	GH1	GH13_e144	GH13_18	GT51_e11	GH32_e130	GH32	GH35_e16	GH3_e91	GH35	GH36_e2	GH127	GH127_e0
B. adolescentis	6	2	0.327794	1.64647	1.64647	0.335309	0.350051	0.33903	-1.32029	0.404156	0.432732	0.382044	0.33903	0.33903	0.490863	0.33903	0.327794	0.295385	0.164239	0.164239	-0.0317977	-0.0317977	-0.669758	-0.689561	-0.528711	-0.528711	-0.528711	-0.528711	0.472748	-0.613062	-0.613062	1.21482	0.97292	0.500089	-0.69851	0.316318	-0.727641	0.448321	-0.304572	-0.304572
	150	2	0.327794	0.36675	0.36675	0.335309	0.350051	0.33903	0.398183	0.404156	0.432732	0.382044	0.33903	0.33903	0.490863	0.33903	0.327794	0.295385	0.164239	0.164239	-0.0317977	-0.0317977	-0.669758	-0.689561	-0.528711	-0.528711	-0.528711	-0.528711	-0.589316	-0.613062	-0.613062	-0.818146	-1.02157	0.500089	-0.69851	0.316318	-0.727641	-1.38979	-0.304572	-0.304572
	1001095IJ_161003_A7	2	0.327794	0.36675	0.36675	0.335309	0.350051	0.33903	0.398183	0.404156	0.432732	0.382044	0.33903	0.33903	0.490863	0.33903	0.327794	0.295385	0.164239	0.164239	-0.0317977	-0.0317977	-0.669758	-0.689561	-0.528711	-0.528711	-0.528711	-0.528711	-0.589316	-0.613062	-0.613062	-0.818146	-1.02157	0.500089	-0.69851	0.316318	-0.727641	-1.38979	1.47935	1.47935
	1001099B_141217_F6	2	0.327794	0.36675	0.36675	0.335309	0.350051	0.33903	0.398183	0.404156	0.432732	0.382044	0.33903	0.33903	0.490863	0.33903	0.327794	0.295385	0.164239	0.164239	-0.0317977	-0.0317977	-0.669758	-0.689561	-0.528711	-0.528711	-0.528711	-0.528711	-0.589316	-0.613062	-0.613062	-0.818146	-1.02157	-1.2449	1.42289	0.316318	1.36592	-1.38979	1.47935	1.47935
	1001262B_160229_D10	1	0.327794	0.36675	0.36675	0.335309	0.350051	0.33903	0.398183	0.404156	0.432732	0.382044	0.33903	0.33903	0.490863	0.33903	0.327794	0.295385	0.164239	0.164239	1.27191	1.27191	1.48397	1.36659	1.87986	1.87986	1.87986	1.87986	0.472748	1.62121	1.62121	1.21482	0.97292	0.500089	-0.69851	0.316318	-0.727641	0.448321	-0.304572	-0.304572
	1001262st1_A3_1001262B_160229	1	0.327794	0.36675	0.36675	0.335309	0.350051	0.33903	0.398183	0.404156	0.432732	0.382044	0.33903	0.33903	0.490863	0.33903	0.327794	0.295385	0.164239	0.164239	1.27191	1.27191	1.48397	1.36659	1.87986	1.87986	1.87986	1.87986	0.472748	1.62121	1.62121	1.21482	0.97292	0.500089	-0.69851	0.316318	-0.727641	0.448321	-0.304572	-0.304572
	1001270B_150601_E2	2	0.327794	0.36675	0.36675	0.335309	0.350051	0.33903	0.398183	0.404156	0.432732	0.382044	0.33903	0.33903	0.490863	0.33903	0.327794	0.295385	0.164239	0.164239	-0.0317977	-0.0317977	-0.669758	-0.689561	-0.528711	-0.528711	-0.528711	-0.528711	-0.589316	-0.613062	-0.613062	1.21482	0.97292	0.500089	-0.69851	0.316318	-0.727641	0.448321	-0.304572	-0.304572
	1001270J_160509_E8	2	0.327794	0.36675	0.36675	0.335309	0.350051	0.33903	0.398183	0.404156	0.432732	0.382044	0.33903	0.33903	0.490863	0.33903	0.327794	0.295385	0.164239	0.164239	-0.0317977	-0.0317977	-0.669758	-0.689561	-0.528711	-0.528711	-0.528711	-0.528711	-0.589316	-0.613062	-0.613062	-0.818146	-1.02157	0.500089	-0.69851	0.316318	-0.727641	-1.38979	1.47935	1.47935
	1001271st1_A4	1	0.327794	0.36675	0.36675	0.335309	0.350051	0.33903	0.398183	0.404156	0.432732	0.382044	0.33903	0.33903	0.490863	0.33903	0.327794	0.295385	0.164239	0.164239	-0.0317977	-0.0317977	1.48397	1.36659	1.87986	1.87986	1.87986	1.87986	0.472748	1.62121	1.62121	-0.818146	-1.02157	0.500089	-0.69851	0.316318	-0.727641	-1.38979	-0.304572	-0.304572
	1001275B_160808_D1	1	0.327794	0.36675	0.36675	0.335309	0.350051	0.33903	0.398183	0.404156	0.432732	0.382044	0.33903	0.33903	0.490863	0.33903	0.327794	0.295385	0.164239	0.164239	-0.0317977	-0.0317977	1.48397	1.36659	1.87986	1.87986	1.87986	1.87986	1.53481	1.62121	1.62121	1.21482	0.97292	2.24508	-0.69851	0.316318	-0.727641	0.448321	-0.304572	-0.304572
	1001283B150304_161114_G1	3	0.327794	0.36675	0.36675	0.335309	0.350051	0.33903	0.398183	0.404156	0.432732	0.382044	0.33903	0.33903	0.490863	0.33903	0.327794	0.295385	0.164239	0.164239	-0.0317977	-0.0317977	1.48397	1.36659	-0.528711	-0.528711	-0.528711	-0.528711	-0.589316	1.62121	1.62121	1.21482	0.97292	0.500089	-0.69851	0.316318	-0.727641	0.448321	1.47935	1.47935
	1001713B170214_170313_A6	1	0.327794	0.36675	0.36675	0.335309	0.350051	0.33903	0.398183	0.404156	0.432732	0.382044	0.33903	0.33903	0.490863	0.33903	0.327794	0.295385	0.164239	0.164239	-0.0317977	-0.0317977	1.48397	1.36659	1.87986	1.87986	1.87986	1.87986	0.472748	1.62121	1.62121	1.21482	0.97292	2.24508	-0.69851	0.316318	-0.727641	0.448321	-0.304572	-0.304572
	1025st1_C4_1025SCRN_200924	1	0.327794	0.36675	0.36675	0.335309	0.350051	0.33903	0.398183	0.404156	0.432732	0.382044	0.33903	0.33903	0.490863	0.33903	0.327794	0.295385	0.164239	0.164239	-0.0317977	-0.0317977	1.48397	1.36659	1.87986	1.87986	1.87986	1.87986	0.472748	1.62121	1.62121	-0.818146	-1.02157	-1.2449	1.42289	0.316318	1.36592	0.448321	-0.304572	-0.304572
	1028st1_G12_1028SCRN_200821	1	0.327794	-0.912973	-0.912973	0.335309	0.350051	0.33903	0.398183	0.404156	0.432732	0.382044	0.33903	0.33903	0.490863	0.33903	0.327794	0.295385	0.164239	0.164239	-0.0317977	-0.0317977	1.48397	1.36659	1.87986	1.87986	1.87986	1.87986	1.53481	-0.613062	-0.613062	1.21482	0.97292	0.500089	-0.69851	0.316318	-0.727641	-1.38979	-0.304572	-0.304572
	1892B	2	0.327794	0.36675	0.36675	0.335309	0.350051	0.33903	0.398183	0.404156	0.432732	0.382044	0.33903	0.33903	0.490863	0.33903	0.327794	0.295385	0.164239	0.164239	-0.0317977	-0.0317977	-0.669758	-0.689561	-0.528711	-0.528711	-0.528711	-0.528711	-0.589316	-0.613062	-0.613062	1.21482	0.97292	0.500089	-0.69851	0.316318	-0.727641	2.28644	-0.304572	-0.304572
	2217st1_D9_2217SCRN_200827	1	0.327794	0.36675	0.36675	0.335309	0.350051	0.33903	0.398183	0.404156	0.432732	0.382044	0.33903	0.33903	0.490863	0.33903	0.327794	0.295385	0.164239	0.164239	-0.0317977	-0.0317977	1.48397	1.36659	1.87986	1.87986	1.87986	1.87986	0.472748	-0.613062	-0.613062	1.21482	0.97292	0.500089	1.42289	0.316318	1.36592	0.448321	-0.304572	-0.304572
	2218st2_C5_2218SCRN_220325	2	0.327794	0.36675	0.36675	3.08485	0.350051	0.33903	-1.32029	0.404156	0.432732	0.382044	0.33903	0.33903	0.490863	0.33903	0.327794	0.295385	0.164239	0.164239	-0.0317977	-0.0317977	-0.669758	-0.689561	-0.528711	-0.528711	-0.528711	-0.528711	-0.589316	-0.613062	-0.613062	-0.818146	0.97292	0.500089	-0.69851	0.316318	-0.727641	0.448321	-0.304572	-0.304572
	2226st1_D3_2226SCRN_200925	2	0.327794	0.36675	0.36675	0.335309	0.350051	0.33903	0.398183	0.404156	0.432732	0.382044	0.33903	0.33903	0.490863	0.33903	0.327794	0.295385	0.164239	0.164239	-0.0317977	-0.0317977	-0.669758	-0.689561	-0.528711	-0.528711	-0.528711	-0.528711	-0.589316	-0.613062	-0.613062	-0.818146	-1.02157	-1.2449	1.42289	0.316318	1.36592	0.448321	-0.304572	-0.304572
	2227st1_C9_2227SCRN_220401	2	0.327794	0.36675	0.36675	0.335309	0.350051	0.33903	0.398183	0.404156	0.432732	0.382044	0.33903	0.33903	0.490863	0.33903	0.327794	0.295385	2.23617	2.23617	-0.0317977	-0.0317977	-0.669758	-0.689561	-0.528711	-0.528711	-0.528711	-0.528711	-0.589316	-0.613062	-0.613062	-0.818146	-1.02157	-1.2449	1.42289	0.316318	1.36592	2.28644	-0.304572	-0.304572
	2227st2_E5_2227SCRN_220401	2	0.327794	0.36675	0.36675	0.335309	0.350051	0.33903	0.398183	-2.24711	-2.29681	0.382044	0.33903	0.33903	-2.02481	0.33903	0.327794	0.295385	0.164239	0.164239	-0.0317977	-0.0317977	-0.669758	-0.689561	-0.528711	-0.528711	-0.528711	-0.528711	-0.589316	-0.613062	-0.613062	-0.818146	0.97292	0.500089	1.42289	0.316318	1.36592	-1.38979	-0.304572	-0.304572
	22L	1	0.327794	0.36675	0.36675	0.335309	0.350051	0.33903	0.398183	0.404156	0.432732	0.382044	0.33903	0.33903	0.490863	0.33903	0.327794	0.295385	0.164239	0.164239	-0.0317977	-0.0317977	1.48397	1.36659	1.87986	1.87986	1.87986	1.87986	1.53481	1.62121	1.62121	1.21482	0.97292	0.500089	-0.69851	0.316318	-0.727641	0.448321	1.47935	1.47935
	2789STDY5608824	2	0.327794	0.36675	0.36675	0.335309	0.350051	0.33903	0.398183	-2.24711	-2.29681	0.382044	0.33903	0.33903	-2.02481	0.33903	0.327794	0.295385	0.164239	0.164239	1.27191	1.27191	-0.669758	-0.689561	-0.528711	-0.528711	-0.528711	-0.528711	0.472748	-0.613062	-0.613062	-0.818146	-1.02157	0.500089	1.42289	0.316318	1.36592	2.28644	1.47935	1.47935
	2789STDY5608862	1	0.327794	1.64647	1.64647	0.335309	0.350051	0.33903	0.398183	0.404156	0.432732	0.382044	0.33903	0.33903	-2.02481	0.33903	0.327794	0.295385	0.164239	0.164239	-0.0317977	-0.0317977	1.48397	1.36659	1.87986	1.87986	1.87986	1.87986	0.472748	1.62121	1.62121	-0.818146	0.97292	0.500089	-0.69851	0.316318	-0.727641	0.448321	-0.304572	-0.304572
	70B	2	0.327794	0.36675	0.36675	0.335309	0.350051	0.33903	0.398183	0.404156	0.432732	0.382044	0.33903	0.33903	0.490863	0.33903	0.327794	0.295385	0.164239	0.164239	-0.0317977	-0.0317977	-0.669758	-0.689561	-0.528711	-0.528711	-0.528711	-0.528711	-0.589316	-0.613062	-0.613062	1.21482	-1.02157	-1.2449	1.42289	0.316318	1.36592	0.448321	1.47935	1.47935
	AF102-65	3	0.327794	0.36675	0.36675	0.335309	0.350051	0.33903	0.398183	0.404156	0.432732	0.382044	0.33903	0.33903	0.490863	0.33903	0.327794	0.295385	0.164239	0.164239	-0.0317977	-0.0317977	1.48397	1.36659	-0.528711	-0.528711	-0.528711	-0.528711	-0.589316	1.62121	1.62121	1.21482	0.97292	0.500089	-0.69851	0.316318	-0.727641	0.448321	1.47935	1.47935
	AF14-56	2	0.327794	0.36675	0.36675	0.335309	0.350051	0.33903	0.398183	0.404156	0.432732	0.382044	0.33903	0.33903	0.490863	0.33903	0.327794	0.295385	0.164239	0.164239	-0.0317977	-0.0317977	-0.669758	-0.689561	-0.528711	-0.528711	-0.528711	-0.528711	-0.589316	-0.613062	-0.613062	1.21482	0.97292	0.500089	-0.69851	0.316318	-0.727641	0.448321	-0.304572	-0.304572
	AF21-27	3	0.327794	0.36675	0.36675	0.335309	0.350051	0.33903	0.398183	0.404156	0.432732	0.382044	0.33903	0.33903	0.490863	0.33903	0.327794	0.295385	0.164239	0.164239	-0.0317977	-0.0317977	1.48397	1.36659	-0.528711	-0.528711	-0.528711	-0.528711	-0.589316	1.62121	1.62121	1.21482	0.97292	0.500089	-0.69851	0.316318	-0.727641	0.448321	-0.304572	-0.304572
	AF32-13BHA	3	0.327794	0.36675	0.36675	0.335309	0.350051	0.33903	0.398183	0.404156	0.432732	0.382044	0.33903	0.33903	0.490863	0.33903	0.327794	0.295385	0.164239	0.164239	-0.0317977	-0.0317977	1.48397	1.36659	-0.528711	-0.528711	-0.528711	-0.528711	-0.589316	1.62121	1.62121	1.21482	0.97292	0.500089	-0.69851	0.316318	-0.727641	0.448321	-0.304572	-0.304572
	AF39-1ATA	2	0.327794	0.36675	0.36675	0.335309	0.350051	0.33903	0.398183	0.404156	0.432732	0.382044	0.33903	0.33903	0.490863	0.33903	0.327794	0.295385	0.164239	0.164239	-0.0317977	-0.0317977	-0.669758	-0.689561	-0.528711	-0.528711	-0.528711	-0.528711	-0.589316	-0.613062	-0.613062	1.21482	0.97292	0.500089	-0.69851	0.316318	-0.727641	0.448321	1.47935	1.47935
	AF77-07pH10T	2	0.327794	0.36675	0.36675	0.335309	0.350051	0.33903	0.398183	0.404156	0.432732	0.382044	0.33903	0.33903	0.490863	0.33903	0.327794	0.295385	0.164239	0.164239	-0.0317977	-0.0317977	-0.669758	-0.689561	-0.528711	-0.528711	-0.528711	-0.528711	-0.589316	-0.613062	-0.613062	1.21482	0.97292	0.500089	-0.69851	0.316318	-0.727641	0.448321	1.47935	1.47935
	AF91-08b2A	3	0.327794	0.36675	0.36675	3.08485	0.350051	0.33903	0.398183	0.404156	0.432732	0.382044	0.33903	0.33903	0.490863	0.33903	0.327794	0.295385	0.164239	0.164239	-0.0317977	-0.0317977	1.48397	1.36659	-0.528711	-0.528711	-0.528711	-0.528711	-0.589316	1.62121	1.62121	1.21482	0.97292	0.500089	1.42289	0.316318	1.36592	0.448321	-0.304572	-0.304572
	AF96-43M2TA	3	0.327794	0.36675	0.36675	0.335309	0.350051	0.33903	0.398183	0.404156	0.432732	0.382044	0.33903	0.33903	0.490863	0.33903	0.327794	0.295385	0.164239	0.164239	1.27191	1.27191	1.48397	1.36659	-0.528711	-0.528711	-0.528711	-0.528711	-0.589316	1.62121	1.62121	1.21482	0.97292	0.500089	-0.69851	0.316318	-0.727641	-1.38979	1.47935	1.47935
	AL12-4	1	0.327794	-0.912973	-0.912973	0.335309	0.350051	0.33903	0.398183	0.404156	0.432732	0.382044	0.33903	0.33903	0.490863	0.33903	0.327794	0.295385	0.164239	0.164239	-0.0317977	-0.0317977	1.48397	3.42273	1.87986	1.87986	1.87986	1.87986	0.472748	1.62121	1.62121	1.21482	0.97292	0.500089	1.42289	0.316318	1.36592	0.448321	-0.304572	-0.304572
	AL46-2	2	0.327794	0.36675	0.36675	0.335309	0.350051	0.33903	0.398183	0.404156	0.432732	0.382044	0.33903	0.33903	0.490863	0.33903	0.327794	0.295385	0.164239	0.164239	-0.0317977	-0.0317977	-0.669758	-0.689561	-0.528711	-0.528711	-0.528711	-0.528711	-0.589316	-0.613062	-0.613062	-0.818146	-1.02157	0.500089	-0.69851	0.316318	-0.727641	0.448321	-0.304572	-0.304572
	AL46-7	1	0.327794	0.36675	0.36675	0.335309	0.350051	0.33903	0.398183	0.404156	0.432732	0.382044	0.33903	0.33903	0.490863	0.33903	0.327794	0.295385	2.23617	2.23617	-0.0317977	-0.0317977	1.48397	1.36659	1.87986	1.87986	1.87986	1.87986	0.472748	1.62121	1.62121	1.21482	0.97292	0.500089	-0.69851	0.316318	-0.727641	0.448321	-0.304572	-0.304572
	AM04S-55	3	0.327794	0.36675	0.36675	0.335309	0.350051	0.33903	0.398183	0.404156	0.432732	0.382044	0.33903	0.33903	0.490863	0.33903	0.327794	0.295385	0.164239	0.164239	-0.0317977	-0.0317977	1.48397	1.36659	-0.528711	-0.528711	-0.528711	-0.528711	-0.589316	1.62121	1.62121	1.21482	0.97292	0.500089	-0.69851	0.316318	-0.727641	0.448321	-0.304572	-0.304572
	AM08-20	2	0.327794	0.36675	0.36675	0.335309	0.350051	0.33903	0.398183	0.404156	0.432732	0.382044	0.33903	0.33903	0.490863	0.33903	0.327794	0.295385	0.164239	0.164239	-0.0317977	-0.0317977	-0.669758	-0.689561	-0.528711	-0.528711	-0.528711	-0.528711	0.472748	-0.613062	-0.613062	-0.818146	0.97292	0.500089	-0.69851	0.316318	-0.727641	0.448321	1.47935	1.47935
	AM100-PB1-1D-7A	1	0.327794	-2.19269	-2.19269	0.335309	0.350051	0.33903	0.398183	0.404156	0.432732	0.382044	0.33903	0.33903	0.490863	0.33903	0.327794	0.295385	0.164239	0.164239	1.27191	1.27191	1.48397	1.36659	1.87986	1.87986	1.87986	1.87986	0.472748	1.62121	1.62121	1.21482	0.97292	0.500089	-0.69851	-3.1421	-0.727641	-1.38979	1.47935	1.47935
	AM104-26	2	0.327794	0.36675	0.36675	0.335309	0.350051	0.33903	0.398183	0.404156	0.432732	0.382044	0.33903	0.33903	0.490863	0.33903	0.327794	0.295385	2.23617	2.23617	1.27191	1.27191	-0.669758	-0.689561	-0.528711	-0.528711	-0.528711	-0.528711	0.472748	-0.613062	-0.613062	1.21482	0.97292	0.500089	-0.69851	0.316318	-0.727641	0.448321	1.47935	1.47935
	AM110-99	3	0.327794	0.36675	0.36675	0.335309	0.350051	0.33903	0.398183	0.404156	0.432732	0.382044	0.33903	0.33903	0.490863	0.33903	0.327794	0.295385	0.164239	0.164239	-0.0317977	-0.0317977	1.48397	1.36659	-0.528711	-0.528711	-0.528711	-0.528711	0.472748	1.62121	1.62121	-0.818146	-1.02157	-1.2449	-0.69851	0.316318	-0.727641	-1.38979	1.47935	1.47935
	AM113-155	1	0.327794	0.36675	0.36675	0.335309	0.350051	0.33903	0.398183	0.404156	0.432732	0.382044	0.33903	0.33903	0.490863	0.33903	0.327794	0.295385	0.164239	0.164239	-0.0317977	-0.0317977	1.48397	1.36659	1.87986	1.87986	1.87986	1.87986	0.472748	1.62121	1.62121	1.21482	0.97292	2.24508	-0.69851	0.316318	-0.727641	0.448321	1.47935	1.47935
	AM12-20	2	0.327794	0.36675	0.36675	0.335309	0.350051	0.33903	0.398183	0.404156	0.432732	0.382044	0.33903	0.33903	0.490863	0.33903	0.327794	0.295385	2.23617	2.23617	1.27191	1.27191	-0.669758	-0.689561	-0.528711	-0.528711	-0.528711	-0.528711	-0.589316	-0.613062	-0.613062	-0.818146	-1.02157	0.500089	-0.69851	0.316318	-0.727641	0.448321	1.47935	1.47935
	AM14-37	1	0.327794	0.36675	0.36675	0.335309	0.350051	0.33903	0.398183	0.404156	0.432732	0.382044	0.33903	0.33903	0.490863	0.33903	0.327794	0.295385	2.23617	2.23617	-0.0317977	-0.0317977	1.48397	1.36659	1.87986	1.87986	1.87986	1.87986	1.53481	1.62121	1.62121	1.21482	0.97292	0.500089	-0.69851	0.316318	-0.727641	-1.38979	1.47935	1.47935
	AM33-7A	2	0.327794	0.36675	0.36675	0.335309	0.350051	0.33903	0.398183	0.404156	0.432732	0.382044	0.33903	0.33903	0.490863	0.33903	0.327794	0.295385	0.164239	0.164239	-0.0317977	-0.0317977	-0.669758	-0.689561	-0.528711	-0.528711	-0.528711	-0.528711	-0.589316	-0.613062	-0.613062	-0.818146	-1.02157	-1.2449	-0.69851	0.316318	-0.727641	-1.38979	-0.304572	-0.304572
	AM34-11	2	0.327794	0.36675	0.36675	0.335309	0.350051	0.33903	0.398183	0.404156	0.432732	0.382044	0.33903	0.33903	0.490863	0.33903	0.327794	0.295385	0.164239	0.164239	1.27191	1.27191	-0.669758	-0.689561	-0.528711	-0.528711	-0.528711	-0.528711	-0.589316	-0.613062	-0.613062	1.21482	0.97292	0.500089	-0.69851	0.316318	-0.727641	0.448321	1.47935	1.47935
	AM36-3AC	3	0.327794	0.36675	0.36675	0.335309	0.350051	0.33903	0.398183	0.404156	0.432732	0.382044	0.33903	0.33903	0.490863	0.33903	0.327794	0.295385	0.164239	0.164239	-0.0317977	-0.0317977	1.48397	1.36659	-0.528711	-0.528711	-0.528711	-0.528711	-0.589316	1.62121	1.62121	-0.818146	0.97292	0.500089	-0.69851	0.316318	-0.727641	0.448321	1.47935	1.47935
	AM66-51ACA	2	0.327794	0.36675	0.36675	0.335309	0.350051	0.33903	-1.32029	0.404156	0.432732	0.382044	0.33903	0.33903	0.490863	0.33903	0.327794	0.295385	2.23617	2.23617	-0.0317977	-0.0317977	-0.669758	-0.689561	-0.528711	-0.528711	-0.528711	-0.528711	-0.589316	-0.613062	-0.613062	1.21482	0.97292	0.500089	-0.69851	0.316318	-0.727641	0.448321	1.47935	1.47935
	AM87-02CMCA	1	0.327794	0.36675	0.36675	0.335309	0.350051	0.33903	0.398183	0.404156	0.432732	0.382044	0.33903	0.33903	0.490863	0.33903	0.327794	0.295385	0.164239	0.164239	-0.0317977	-0.0317977	1.48397	1.36659	1.87986	1.87986	1.87986	1.87986	0.472748	1.62121	1.62121	1.21482	0.97292	2.24508	-0.69851	0.316318	-0.727641	2.28644	-0.304572	-0.304572
	ATCC 15703	2	-1.35215	0.36675	0.36675	0.335309	0.350051	0.33903	0.398183	3.05542	0.432732	-2.60154	0.33903	0.33903	0.490863	0.33903	0.327794	0.295385	0.164239	0.164239	-0.0317977	-0.0317977	-0.669758	-0.689561	-0.528711	-0.528711	-0.528711	-0.528711	0.472748	-0.613062	-0.613062	1.21482	0.97292	0.500089	1.42289	0.316318	1.36592	0.448321	-0.304572	-0.304572
	B24	2	0.327794	0.36675	0.36675	0.335309	0.350051	0.33903	0.398183	0.404156	0.432732	0.382044	0.33903	0.33903	0.490863	0.33903	0.327794	0.295385	0.164239	0.164239	-0.0317977	-0.0317977	-0.669758	-0.689561	-0.528711	-0.528711	-0.528711	-0.528711	0.472748	-0.613062	-0.613062	-0.818146	-1.02157	-1.2449	-0.69851	0.316318	-0.727641	-1.38979	1.47935	1.47935
	B4A4	1	0.327794	0.36675	0.36675	0.335309	0.350051	0.33903	0.398183	0.404156	0.432732	0.382044	0.33903	0.33903	0.490863	0.33903	0.327794	0.295385	0.164239	0.164239	-0.0317977	-0.0317977	1.48397	1.36659	1.87986	1.87986	1.87986	1.87986	0.472748	1.62121	1.62121	1.21482	0.97292	0.500089	-0.69851	0.316318	-0.727641	0.448321	1.47935	1.47935
	BB23	2	0.327794	0.36675	0.36675	0.335309	0.350051	0.33903	0.398183	0.404156	0.432732	0.382044	0.33903	0.33903	0.490863	0.33903	0.327794	0.295385	0.164239	0.164239	-0.0317977	-0.0317977	-0.669758	-0.689561	-0.528711	-0.528711	-0.528711	-0.528711	-0.589316	-0.613062	-0.613062	1.21482	0.97292	0.500089	-0.69851	0.316318	-0.727641	0.448321	1.47935	1.47935
	Bifi94	2	0.327794	0.36675	0.36675	0.335309	0.350051	0.33903	0.398183	0.404156	0.432732	0.382044	0.33903	0.33903	0.490863	0.33903	0.327794	0.295385	0.164239	0.164239	-0.0317977	-0.0317977	-0.669758	-0.689561	-0.528711	-0.528711	-0.528711	-0.528711	0.472748	-0.613062	-0.613062	1.21482	0.97292	0.500089	-0.69851	0.316318	-0.727641	0.448321	-0.304572	-0.304572
	BSD2780061687_150420_A4	1	0.327794	1.64647	1.64647	0.335309	0.350051	0.33903	0.398183	0.404156	0.432732	0.382044	0.33903	0.33903	0.490863	0.33903	0.327794	0.295385	0.164239	0.164239	1.27191	1.27191	1.48397	1.36659	1.87986	1.87986	1.87986	1.87986	0.472748	1.62121	1.62121	-0.818146	-1.02157	0.500089	-0.69851	0.316318	-0.727641	0.448321	-0.304572	-0.304572
	BSD2780061687b_171204_D1	2	0.327794	0.36675	0.36675	0.335309	0.350051	0.33903	0.398183	0.404156	0.432732	0.382044	0.33903	0.33903	0.490863	0.33903	0.327794	0.295385	0.164239	0.164239	-0.0317977	-0.0317977	-0.669758	-0.689561	-0.528711	-0.528711	-0.528711	-0.528711	-0.589316	-0.613062	-0.613062	-0.818146	-1.02157	-1.2449	1.42289	0.316318	1.36592	0.448321	-0.304572	-0.304572
	BSD2780120874b_170522_D7	2	0.327794	0.36675	0.36675	0.335309	0.350051	0.33903	0.398183	0.404156	0.432732	0.382044	0.33903	0.33903	0.490863	0.33903	0.327794	0.295385	0.164239	0.164239	-0.0317977	-0.0317977	-0.669758	-0.689561	-0.528711	-0.528711	-0.528711	-0.528711	0.472748	-0.613062	-0.613062	-0.818146	-1.02157	-1.2449	1.42289	0.316318	1.36592	0.448321	-0.304572	-0.304572
	BSD3178071176st2_C4	2	0.327794	1.64647	1.64647	0.335309	0.350051	0.33903	0.398183	-2.24711	-2.29681	0.382044	0.33903	0.33903	-2.02481	0.33903	0.327794	0.295385	0.164239	0.164239	-0.0317977	-0.0317977	-0.669758	-0.689561	-0.528711	-0.528711	-0.528711	-0.528711	-0.589316	-0.613062	-0.613062	-0.818146	-1.02157	-1.2449	-0.69851	0.316318	-0.727641	0.448321	-0.304572	-0.304572
	BSD3448080968st1_H11	2	0.327794	-0.912973	-0.912973	0.335309	0.350051	0.33903	0.398183	0.404156	0.432732	0.382044	0.33903	0.33903	0.490863	0.33903	0.327794	0.295385	-1.9077	-1.9077	-0.0317977	-0.0317977	-0.669758	-0.689561	-0.528711	-0.528711	-0.528711	-0.528711	-0.589316	-0.613062	-0.613062	-0.818146	-1.02157	-1.2449	1.42289	0.316318	1.36592	0.448321	-0.304572	-0.304572
	ca_0067	2	0.327794	-0.912973	-0.912973	0.335309	0.350051	0.33903	0.398183	0.404156	0.432732	0.382044	0.33903	0.33903	0.490863	0.33903	0.327794	0.295385	0.164239	0.164239	-0.0317977	-0.0317977	-0.669758	-0.689561	-0.528711	-0.528711	-0.528711	-0.528711	-0.589316	-0.613062	-0.613062	1.21482	0.97292	2.24508	1.42289	0.316318	1.36592	0.448321	-0.304572	-0.304572
	CC00198	2	0.327794	-0.912973	-0.912973	0.335309	0.350051	0.33903	0.398183	0.404156	0.432732	0.382044	0.33903	0.33903	0.490863	0.33903	0.327794	0.295385	0.164239	0.164239	-0.0317977	-0.0317977	-0.669758	-0.689561	-0.528711	-0.528711	-0.528711	-0.528711	-0.589316	-0.613062	-0.613062	-0.818146	-1.02157	-1.2449	1.42289	0.316318	1.36592	0.448321	-0.304572	-0.304572
	CC00202	2	0.327794	1.64647	1.64647	0.335309	0.350051	0.33903	0.398183	0.404156	0.432732	0.382044	0.33903	0.33903	0.490863	0.33903	0.327794	0.295385	0.164239	0.164239	-0.0317977	-0.0317977	-0.669758	-0.689561	-0.528711	-0.528711	-0.528711	-0.528711	-0.589316	-0.613062	-0.613062	-0.818146	0.97292	2.24508	-0.69851	0.316318	-0.727641	0.448321	1.47935	1.47935
	CC00223	2	0.327794	0.36675	0.36675	0.335309	0.350051	0.33903	0.398183	0.404156	0.432732	0.382044	0.33903	0.33903	0.490863	0.33903	0.327794	0.295385	2.23617	2.23617	1.27191	1.27191	-0.669758	-0.689561	-0.528711	-0.528711	-0.528711	-0.528711	-0.589316	-0.613062	-0.613062	1.21482	0.97292	0.500089	-0.69851	0.316318	-0.727641	0.448321	-0.304572	-0.304572
	CC00525	2	0.327794	-0.912973	-0.912973	0.335309	0.350051	0.33903	0.398183	0.404156	0.432732	0.382044	0.33903	0.33903	0.490863	0.33903	0.327794	0.295385	0.164239	0.164239	2.57561	2.57561	-0.669758	-0.689561	-0.528711	-0.528711	-0.528711	-0.528711	-0.589316	-0.613062	-0.613062	1.21482	0.97292	0.500089	-0.69851	0.316318	-0.727641	0.448321	-0.304572	-0.304572
	CC00538	2	0.327794	-0.912973	-0.912973	0.335309	0.350051	0.33903	0.398183	0.404156	0.432732	0.382044	0.33903	0.33903	0.490863	0.33903	0.327794	0.295385	0.164239	0.164239	2.57561	2.57561	-0.669758	-0.689561	-0.528711	-0.528711	-0.528711	-0.528711	-0.589316	-0.613062	-0.613062	1.21482	0.97292	0.500089	-0.69851	0.316318	-0.727641	0.448321	-0.304572	-0.304572
	CC00544	2	0.327794	-0.912973	-0.912973	0.335309	0.350051	0.33903	0.398183	0.404156	0.432732	0.382044	0.33903	0.33903	0.490863	0.33903	0.327794	0.295385	0.164239	0.164239	-0.0317977	-0.0317977	-0.669758	-0.689561	-0.528711	-0.528711	-0.528711	-0.528711	-0.589316	-0.613062	-0.613062	1.21482	0.97292	0.500089	-0.69851	0.316318	-0.727641	0.448321	-0.304572	-0.304572
	CC00579	2	0.327794	0.36675	0.36675	0.335309	0.350051	0.33903	0.398183	0.404156	0.432732	0.382044	0.33903	0.33903	0.490863	0.33903	0.327794	0.295385	0.164239	0.164239	-0.0317977	-0.0317977	-0.669758	-0.689561	-0.528711	-0.528711	-0.528711	-0.528711	-0.589316	-0.613062	-0.613062	1.21482	0.97292	0.500089	1.42289	0.316318	1.36592	-1.38979	-0.304572	-0.304572
	CC00586	2	0.327794	-0.912973	-0.912973	0.335309	0.350051	0.33903	0.398183	0.404156	0.432732	0.382044	0.33903	0.33903	0.490863	0.33903	0.327794	0.295385	0.164239	0.164239	2.57561	2.57561	-0.669758	-0.689561	-0.528711	-0.528711	-0.528711	-0.528711	-0.589316	-0.613062	-0.613062	1.21482	0.97292	0.500089	-0.69851	0.316318	-0.727641	0.448321	-0.304572	-0.304572
	CC00590	2	0.327794	-0.912973	-0.912973	0.335309	0.350051	0.33903	0.398183	0.404156	0.432732	0.382044	0.33903	0.33903	0.490863	0.33903	0.327794	0.295385	0.164239	0.164239	-0.0317977	-0.0317977	-0.669758	-0.689561	-0.528711	-0.528711	-0.528711	-0.528711	-0.589316	-0.613062	-0.613062	-0.818146	-1.02157	-1.2449	1.42289	0.316318	1.36592	0.448321	-0.304572	-0.304572
	CLA-AA-H280	2	0.327794	0.36675	0.36675	0.335309	0.350051	0.33903	-1.32029	0.404156	0.432732	0.382044	-2.93161	-2.93161	0.490863	0.33903	0.327794	0.295385	0.164239	0.164239	-0.0317977	-0.0317977	-0.669758	-0.689561	-0.528711	-0.528711	-0.528711	-0.528711	-0.589316	-0.613062	-0.613062	-0.818146	0.97292	0.500089	-0.69851	0.316318	-0.727641	0.448321	-0.304572	-0.304572
	CLA-AA-H289	2	0.327794	0.36675	0.36675	0.335309	0.350051	0.33903	0.398183	0.404156	0.432732	0.382044	0.33903	0.33903	0.490863	0.33903	0.327794	0.295385	-1.9077	-1.9077	1.27191	1.27191	-0.669758	-0.689561	-0.528711	-0.528711	-0.528711	-0.528711	-0.589316	-0.613062	-0.613062	-0.818146	0.97292	0.500089	-0.69851	0.316318	-0.727641	-1.38979	-0.304572	-0.304572
	CLA-AP-H23	2	0.327794	-2.19269	-2.19269	0.335309	0.350051	0.33903	0.398183	0.404156	0.432732	0.382044	0.33903	0.33903	0.490863	0.33903	0.327794	0.295385	2.23617	2.23617	-0.0317977	-0.0317977	-0.669758	-0.689561	-0.528711	-0.528711	-0.528711	-0.528711	-0.589316	-0.613062	-0.613062	-0.818146	-1.02157	-1.2449	-0.69851	0.316318	-0.727641	0.448321	-0.304572	-0.304572
	CLA-JM-H28	2	0.327794	0.36675	0.36675	0.335309	0.350051	0.33903	0.398183	0.404156	0.432732	0.382044	0.33903	0.33903	0.490863	0.33903	0.327794	0.295385	-1.9077	-1.9077	-0.0317977	-0.0317977	-0.669758	-0.689561	-0.528711	-0.528711	-0.528711	-0.528711	-0.589316	-0.613062	-0.613062	-0.818146	-1.02157	-1.2449	1.42289	0.316318	1.36592	-1.38979	-0.304572	-0.304572
	CLA-JM-H47	1	0.327794	0.36675	0.36675	0.335309	0.350051	0.33903	0.398183	0.404156	0.432732	0.382044	0.33903	0.33903	0.490863	0.33903	0.327794	0.295385	0.164239	0.164239	-1.3355	-1.3355	1.48397	1.36659	1.87986	1.87986	1.87986	1.87986	0.472748	1.62121	1.62121	-0.818146	-1.02157	-1.2449	1.42289	0.316318	1.36592	-1.38979	-0.304572	-0.304572
	CLA-SR-H001	3	0.327794	0.36675	0.36675	0.335309	0.350051	0.33903	0.398183	0.404156	0.432732	0.382044	0.33903	0.33903	0.490863	0.33903	0.327794	0.295385	0.164239	0.164239	1.27191	1.27191	1.48397	1.36659	-0.528711	-0.528711	-0.528711	-0.528711	0.472748	1.62121	1.62121	-0.818146	-1.02157	0.500089	-0.69851	0.316318	-0.727641	0.448321	1.47935	1.47935
	D31t1_170403_E3	2	0.327794	0.36675	0.36675	0.335309	0.350051	0.33903	0.398183	0.404156	0.432732	0.382044	0.33903	0.33903	-2.02481	0.33903	0.327794	0.295385	2.23617	2.23617	-0.0317977	-0.0317977	-0.669758	-0.689561	-0.528711	-0.528711	-0.528711	-0.528711	-0.589316	-0.613062	-0.613062	1.21482	0.97292	0.500089	-0.69851	0.316318	-0.727641	2.28644	-0.304572	-0.304572
	D46t1_190503_C9	2	0.327794	0.36675	0.36675	0.335309	0.350051	0.33903	0.398183	0.404156	0.432732	0.382044	0.33903	0.33903	0.490863	0.33903	0.327794	0.295385	-1.9077	-1.9077	1.27191	1.27191	-0.669758	-0.689561	-0.528711	-0.528711	-0.528711	-0.528711	0.472748	-0.613062	-0.613062	-0.818146	-1.02157	0.500089	-0.69851	0.316318	-0.727641	-1.38979	-0.304572	-0.304572
	D52t1_170925_B8	2	0.327794	-2.19269	-2.19269	0.335309	0.350051	0.33903	0.398183	0.404156	0.432732	0.382044	0.33903	0.33903	0.490863	0.33903	0.327794	0.295385	0.164239	0.164239	1.27191	1.27191	-0.669758	-0.689561	-0.528711	-0.528711	-0.528711	-0.528711	-0.589316	-0.613062	-0.613062	1.21482	0.97292	0.500089	-0.69851	0.316318	-0.727641	0.448321	-0.304572	-0.304572
	D52t1_170925_G1	1	0.327794	0.36675	0.36675	0.335309	0.350051	0.33903	0.398183	0.404156	0.432732	0.382044	0.33903	0.33903	0.490863	0.33903	0.327794	0.295385	0.164239	0.164239	1.27191	1.27191	1.48397	1.36659	1.87986	1.87986	1.87986	1.87986	0.472748	1.62121	1.62121	1.21482	0.97292	0.500089	-0.69851	0.316318	-0.727641	0.448321	-0.304572	-0.304572
	D53t1_180928_D4	2	0.327794	0.36675	0.36675	0.335309	0.350051	0.33903	0.398183	0.404156	0.432732	0.382044	0.33903	0.33903	0.490863	0.33903	0.327794	0.295385	0.164239	0.164239	-0.0317977	-0.0317977	-0.669758	-0.689561	-0.528711	-0.528711	-0.528711	-0.528711	0.472748	-0.613062	-0.613062	-0.818146	-1.02157	-1.2449	-0.69851	0.316318	-0.727641	0.448321	-0.304572	-0.304572
	D59t2_181005_G7	1	0.327794	0.36675	0.36675	0.335309	0.350051	0.33903	0.398183	0.404156	0.432732	0.382044	0.33903	0.33903	0.490863	0.33903	0.327794	0.295385	0.164239	0.164239	-0.0317977	-0.0317977	1.48397	1.36659	1.87986	1.87986	1.87986	1.87986	0.472748	1.62121	1.62121	-0.818146	0.97292	0.500089	1.42289	0.316318	1.36592	0.448321	-0.304572	-0.304572
	DFI.5.12	2	0.327794	0.36675	0.36675	0.335309	0.350051	0.33903	0.398183	0.404156	0.432732	0.382044	0.33903	0.33903	0.490863	0.33903	0.327794	0.295385	0.164239	0.164239	-0.0317977	-0.0317977	-0.669758	-0.689561	-0.528711	-0.528711	-0.528711	-0.528711	-0.589316	-0.613062	-0.613062	-0.818146	-1.02157	-1.2449	-0.69851	0.316318	-0.727641	2.28644	-0.304572	-0.304572
	DFI.7.20	2	0.327794	0.36675	0.36675	0.335309	0.350051	0.33903	0.398183	0.404156	0.432732	0.382044	0.33903	0.33903	0.490863	0.33903	0.327794	0.295385	0.164239	0.164239	1.27191	1.27191	-0.669758	-0.689561	-0.528711	-0.528711	-0.528711	-0.528711	-0.589316	-0.613062	-0.613062	-0.818146	-1.02157	-1.2449	-0.69851	0.316318	-0.727641	-1.38979	-0.304572	-0.304572
	G2_hBSD2780061687b_210117	3	0.327794	0.36675	0.36675	0.335309	0.350051	0.33903	0.398183	0.404156	0.432732	0.382044	0.33903	0.33903	0.490863	0.33903	0.327794	0.295385	0.164239	0.164239	-0.0317977	-0.0317977	1.48397	1.36659	1.87986	1.87986	1.87986	1.87986	0.472748	-0.613062	-0.613062	-0.818146	-1.02157	0.500089	1.42289	0.316318	1.36592	0.448321	-0.304572	-0.304572
	HD17T2H	2	0.327794	0.36675	0.36675	0.335309	0.350051	0.33903	0.398183	0.404156	0.432732	0.382044	0.33903	0.33903	0.490863	0.33903	0.327794	0.295385	0.164239	0.164239	-0.0317977	-0.0317977	-0.669758	-0.689561	-0.528711	-0.528711	-0.528711	-0.528711	-0.589316	-0.613062	-0.613062	-0.818146	-1.02157	-1.2449	-0.69851	0.316318	-0.727641	2.28644	-0.304572	-0.304572
	i01-0019-E5	2	0.327794	0.36675	0.36675	0.335309	0.350051	0.33903	0.398183	0.404156	0.432732	0.382044	0.33903	0.33903	0.490863	0.33903	0.327794	0.295385	0.164239	0.164239	-0.0317977	-0.0317977	-0.669758	-0.689561	-0.528711	-0.528711	-0.528711	-0.528711	0.472748	-0.613062	-0.613062	1.21482	0.97292	0.500089	1.42289	0.316318	1.36592	0.448321	-0.304572	-0.304572
	iVS-1	1	0.327794	0.36675	0.36675	0.335309	0.350051	0.33903	0.398183	0.404156	0.432732	0.382044	0.33903	0.33903	0.490863	0.33903	0.327794	0.295385	0.164239	0.164239	-0.0317977	-0.0317977	1.48397	1.36659	1.87986	1.87986	1.87986	1.87986	1.53481	1.62121	1.62121	-0.818146	-1.02157	0.500089	1.42289	0.316318	1.36592	0.448321	-0.304572	-0.304572
	J1100826st1_A1_J1100826_190719	3	0.327794	0.36675	0.36675	0.335309	0.350051	0.33903	0.398183	0.404156	0.432732	0.382044	0.33903	0.33903	0.490863	0.33903	0.327794	0.295385	0.164239	0.164239	1.27191	1.27191	1.48397	1.36659	1.87986	1.87986	1.87986	1.87986	0.472748	-0.613062	-0.613062	-0.818146	-1.02157	-1.2449	-0.69851	0.316318	-0.727641	0.448321	-0.304572	-0.304572
	JCM 15918	2	0.327794	1.64647	1.64647	0.335309	0.350051	0.33903	0.398183	0.404156	0.432732	0.382044	0.33903	0.33903	0.490863	0.33903	0.327794	0.295385	2.23617	2.23617	-0.0317977	-0.0317977	-0.669758	-0.689561	-0.528711	-0.528711	-0.528711	-0.528711	-0.589316	-0.613062	-0.613062	1.21482	0.97292	0.500089	-0.69851	0.316318	-0.727641	0.448321	-0.304572	-0.304572
	L2-32	2	0.327794	0.36675	0.36675	0.335309	0.350051	0.33903	0.398183	0.404156	0.432732	0.382044	0.33903	0.33903	0.490863	0.33903	0.327794	0.295385	0.164239	0.164239	-0.0317977	-0.0317977	-0.669758	-0.689561	-0.528711	-0.528711	-0.528711	-0.528711	0.472748	-0.613062	-0.613062	-0.818146	-1.02157	-1.2449	1.42289	0.316318	1.36592	2.28644	1.47935	1.47935
	LMG 10734	2	0.327794	0.36675	0.36675	0.335309	0.350051	0.33903	0.398183	0.404156	0.432732	0.382044	0.33903	0.33903	0.490863	0.33903	0.327794	0.295385	0.164239	0.164239	-0.0317977	-0.0317977	-0.669758	-0.689561	-0.528711	-0.528711	-0.528711	-0.528711	-0.589316	-0.613062	-0.613062	-0.818146	-1.02157	-1.2449	1.42289	0.316318	1.36592	-1.38979	1.47935	1.47935
	LMG 11579	2	0.327794	-2.19269	-2.19269	0.335309	0.350051	0.33903	0.398183	0.404156	0.432732	0.382044	0.33903	0.33903	0.490863	0.33903	0.327794	0.295385	0.164239	0.164239	-0.0317977	-0.0317977	-0.669758	-0.689561	-0.528711	-0.528711	-0.528711	-0.528711	0.472748	-0.613062	-0.613062	-0.818146	-1.02157	-1.2449	-0.69851	-3.1421	-0.727641	0.448321	-0.304572	-0.304572
	MCC258	1	0.327794	0.36675	0.36675	0.335309	0.350051	0.33903	0.398183	0.404156	0.432732	0.382044	0.33903	0.33903	0.490863	0.33903	0.327794	0.295385	2.23617	2.23617	-0.0317977	-0.0317977	1.48397	1.36659	1.87986	1.87986	1.87986	1.87986	0.472748	1.62121	1.62121	-0.818146	-1.02157	-1.2449	1.42289	0.316318	1.36592	0.448321	1.47935	1.47935
	MSK.11.28	1	0.327794	0.36675	0.36675	0.335309	0.350051	0.33903	0.398183	0.404156	0.432732	0.382044	0.33903	0.33903	0.490863	0.33903	0.327794	0.295385	0.164239	0.164239	-0.0317977	-0.0317977	1.48397	1.36659	1.87986	1.87986	1.87986	1.87986	0.472748	1.62121	1.62121	1.21482	0.97292	0.500089	-0.69851	0.316318	-0.727641	0.448321	-0.304572	-0.304572
	MSK.17.32	2	0.327794	0.36675	0.36675	0.335309	0.350051	0.33903	0.398183	0.404156	0.432732	0.382044	0.33903	0.33903	0.490863	0.33903	0.327794	0.295385	0.164239	0.164239	-0.0317977	-0.0317977	-0.669758	-0.689561	-0.528711	-0.528711	-0.528711	-0.528711	-0.589316	-0.613062	-0.613062	1.21482	0.97292	0.500089	-0.69851	0.316318	-0.727641	0.448321	1.47935	1.47935
	MSK.20.2	2	0.327794	0.36675	0.36675	0.335309	0.350051	0.33903	0.398183	0.404156	0.432732	0.382044	0.33903	0.33903	0.490863	0.33903	0.327794	0.295385	0.164239	0.164239	-0.0317977	-0.0317977	-0.669758	-0.689561	-0.528711	-0.528711	-0.528711	-0.528711	-0.589316	-0.613062	-0.613062	1.21482	0.97292	0.500089	1.42289	0.316318	1.36592	-1.38979	-0.304572	-0.304572
	MSK.20.73	2	0.327794	0.36675	0.36675	0.335309	0.350051	0.33903	0.398183	0.404156	0.432732	0.382044	0.33903	0.33903	0.490863	0.33903	0.327794	0.295385	0.164239	0.164239	-0.0317977	-0.0317977	-0.669758	-0.689561	-0.528711	-0.528711	-0.528711	-0.528711	-0.589316	-0.613062	-0.613062	1.21482	0.97292	0.500089	1.42289	0.316318	1.36592	-1.38979	-0.304572	-0.304572
	MSK.8.32	2	0.327794	-0.912973	-0.912973	0.335309	0.350051	0.33903	0.398183	0.404156	0.432732	0.382044	0.33903	0.33903	-2.02481	0.33903	0.327794	0.295385	0.164239	0.164239	-0.0317977	-0.0317977	-0.669758	-0.689561	-0.528711	-0.528711	-0.528711	-0.528711	-0.589316	-0.613062	-0.613062	1.21482	0.97292	0.500089	1.42289	0.316318	1.36592	-1.38979	-0.304572	-0.304572
	OF01-12LBA	3	0.327794	0.36675	0.36675	0.335309	0.350051	0.33903	0.398183	0.404156	0.432732	0.382044	0.33903	0.33903	0.490863	0.33903	0.327794	0.295385	0.164239	0.164239	-0.0317977	-0.0317977	1.48397	1.36659	-0.528711	-0.528711	-0.528711	-0.528711	-0.589316	1.62121	1.62121	1.21482	0.97292	0.500089	-0.69851	0.316318	-0.727641	0.448321	-0.304572	-0.304572
	OF03-5A	2	0.327794	0.36675	0.36675	0.335309	0.350051	0.33903	0.398183	0.404156	0.432732	0.382044	0.33903	0.33903	0.490863	0.33903	0.327794	0.295385	0.164239	0.164239	-0.0317977	-0.0317977	-0.669758	-0.689561	-0.528711	-0.528711	-0.528711	-0.528711	-0.589316	-0.613062	-0.613062	1.21482	0.97292	0.500089	-0.69851	0.316318	-0.727641	0.448321	-0.304572	-0.304572
	P2P3	1	0.327794	0.36675	0.36675	0.335309	0.350051	0.33903	-1.32029	0.404156	0.432732	0.382044	0.33903	0.33903	0.490863	0.33903	0.327794	0.295385	0.164239	0.164239	-0.0317977	-0.0317977	1.48397	1.36659	1.87986	1.87986	1.87986	1.87986	0.472748	1.62121	1.62121	-0.818146	-1.02157	-1.2449	-0.69851	0.316318	-0.727641	0.448321	-0.304572	-0.304572
	PRL2019	2	0.327794	0.36675	0.36675	0.335309	0.350051	0.33903	0.398183	0.404156	0.432732	0.382044	0.33903	0.33903	0.490863	0.33903	0.327794	0.295385	0.164239	0.164239	-0.0317977	-0.0317977	-0.669758	-0.689561	-0.528711	-0.528711	-0.528711	-0.528711	0.472748	-0.613062	-0.613062	-0.818146	-1.02157	-1.2449	1.42289	0.316318	1.36592	2.28644	-0.304572	-0.304572
	RC10_19003_HHC	2	0.327794	0.36675	0.36675	0.335309	0.350051	0.33903	0.398183	0.404156	0.432732	0.382044	0.33903	0.33903	0.490863	0.33903	0.327794	0.295385	0.164239	0.164239	-1.3355	-1.3355	-0.669758	-0.689561	-0.528711	-0.528711	-0.528711	-0.528711	-0.589316	-0.613062	-0.613062	-0.818146	-1.02157	-1.2449	-0.69851	0.316318	-0.727641	0.448321	1.47935	1.47935
	RC7_19002_UC	1	0.327794	0.36675	0.36675	0.335309	0.350051	0.33903	0.398183	0.404156	0.432732	0.382044	0.33903	0.33903	0.490863	0.33903	0.327794	0.295385	0.164239	0.164239	-0.0317977	-0.0317977	1.48397	1.36659	1.87986	1.87986	1.87986	1.87986	1.53481	1.62121	1.62121	1.21482	0.97292	0.500089	1.42289	0.316318	1.36592	0.448321	1.47935	1.47935
	RTP21002st1_G7_RTP21002_201210	2	0.327794	0.36675	0.36675	0.335309	0.350051	0.33903	0.398183	0.404156	0.432732	0.382044	0.33903	0.33903	0.490863	0.33903	0.327794	0.295385	0.164239	0.164239	-0.0317977	-0.0317977	-0.669758	-0.689561	-0.528711	-0.528711	-0.528711	-0.528711	0.472748	-0.613062	-0.613062	1.21482	0.97292	2.24508	-0.69851	0.316318	-0.727641	0.448321	-0.304572	-0.304572
	RTP21002st2_E8_RTP21002_201210	1	0.327794	0.36675	0.36675	0.335309	0.350051	0.33903	0.398183	0.404156	0.432732	0.382044	0.33903	0.33903	0.490863	0.33903	0.327794	0.295385	-1.9077	-1.9077	-0.0317977	-0.0317977	1.48397	1.36659	1.87986	1.87986	1.87986	1.87986	0.472748	1.62121	1.62121	1.21482	0.97292	0.500089	1.42289	0.316318	1.36592	-1.38979	-0.304572	-0.304572
	RTP21065st1_H5_RTP21065_210128	2	0.327794	0.36675	0.36675	-2.41423	0.350051	0.33903	0.398183	0.404156	0.432732	0.382044	0.33903	0.33903	0.490863	0.33903	0.327794	0.295385	0.164239	0.164239	-0.0317977	-0.0317977	-0.669758	-0.689561	-0.528711	-0.528711	-0.528711	-0.528711	-0.589316	-0.613062	-0.613062	-0.818146	-1.02157	0.500089	-0.69851	0.316318	-0.727641	0.448321	-0.304572	-0.304572
	RTP21065st2_D1_RTP21065_210128	2	0.327794	0.36675	0.36675	0.335309	0.350051	0.33903	0.398183	-2.24711	-2.29681	0.382044	0.33903	0.33903	-2.02481	0.33903	0.327794	0.295385	0.164239	0.164239	-0.0317977	-0.0317977	-0.669758	-0.689561	-0.528711	-0.528711	-0.528711	-0.528711	-0.589316	-0.613062	-0.613062	-0.818146	-1.02157	-1.2449	1.42289	0.316318	1.36592	0.448321	-0.304572	-0.304572
	RTP21065st2_G1_RTP21065_210128	2	0.327794	0.36675	0.36675	0.335309	0.350051	0.33903	0.398183	-2.24711	-2.29681	0.382044	0.33903	0.33903	-2.02481	0.33903	0.327794	0.295385	0.164239	0.164239	-0.0317977	-0.0317977	-0.669758	-0.689561	-0.528711	-0.528711	-0.528711	-0.528711	-0.589316	-0.613062	-0.613062	-0.818146	-1.02157	-1.2449	1.42289	0.316318	1.36592	0.448321	-0.304572	-0.304572
	RTP21102st1_A9_RTP21102_210122	2	0.327794	0.36675	0.36675	0.335309	0.350051	0.33903	0.398183	-2.24711	-2.29681	0.382044	0.33903	0.33903	-2.02481	0.33903	0.327794	0.295385	0.164239	0.164239	1.27191	1.27191	-0.669758	-0.689561	-0.528711	-0.528711	-0.528711	-0.528711	-0.589316	-0.613062	-0.613062	-0.818146	0.97292	2.24508	-0.69851	0.316318	-0.727641	0.448321	-0.304572	-0.304572
	RTP21102st2_E4_RTP21102_210122	1	0.327794	0.36675	0.36675	0.335309	0.350051	0.33903	0.398183	0.404156	0.432732	0.382044	0.33903	0.33903	0.490863	0.33903	0.327794	0.295385	0.164239	0.164239	-0.0317977	-0.0317977	1.48397	1.36659	1.87986	1.87986	1.87986	1.87986	0.472748	1.62121	1.62121	1.21482	0.97292	0.500089	1.42289	0.316318	1.36592	0.448321	-0.304572	-0.304572
	RTP21102st3_F5_RTP21102_210122	2	0.327794	0.36675	0.36675	0.335309	0.350051	0.33903	0.398183	0.404156	0.432732	0.382044	0.33903	0.33903	0.490863	0.33903	0.327794	0.295385	0.164239	0.164239	-0.0317977	-0.0317977	-0.669758	-0.689561	-0.528711	-0.528711	-0.528711	-0.528711	-0.589316	-0.613062	-0.613062	-0.818146	0.97292	0.500089	-0.69851	0.316318	-0.727641	0.448321	-0.304572	-0.304572
	RTP21191st1_A3_RTP31078_200813	3	0.327794	0.36675	0.36675	0.335309	0.350051	0.33903	0.398183	0.404156	0.432732	0.382044	0.33903	0.33903	0.490863	0.33903	0.327794	0.295385	0.164239	0.164239	-0.0317977	-0.0317977	1.48397	1.36659	1.87986	1.87986	1.87986	1.87986	0.472748	-0.613062	-0.613062	-0.818146	-1.02157	-1.2449	-0.69851	0.316318	-0.727641	-1.38979	-0.304572	-0.304572
	RTP21204st1_F9_RTP21204_210225	2	0.327794	0.36675	0.36675	-2.41423	0.350051	0.33903	0.398183	-2.24711	-2.29681	0.382044	0.33903	0.33903	-2.02481	0.33903	0.327794	0.295385	-1.9077	-1.9077	-0.0317977	-0.0317977	-0.669758	-0.689561	-0.528711	-0.528711	-0.528711	-0.528711	-0.589316	-0.613062	-0.613062	-0.818146	0.97292	0.500089	-0.69851	0.316318	-0.727641	-1.38979	-0.304572	-0.304572
	RTP21204st2_D7_RTP21204_210225	2	-1.35215	0.36675	0.36675	0.335309	0.350051	0.33903	0.398183	0.404156	0.432732	-2.60154	0.33903	0.33903	0.490863	0.33903	0.327794	0.295385	0.164239	0.164239	-0.0317977	-0.0317977	-0.669758	-0.689561	-0.528711	-0.528711	-0.528711	-0.528711	-0.589316	-0.613062	-0.613062	-0.818146	0.97292	0.500089	-0.69851	0.316318	-0.727641	0.448321	1.47935	1.47935
	RTP21222st2_F2_RTP31106_210429	3	-1.35215	0.36675	0.36675	-2.41423	-2.83931	0.33903	-1.32029	-2.24711	-2.29681	-2.60154	0.33903	0.33903	-2.02481	-2.93161	0.327794	0.295385	0.164239	0.164239	-0.0317977	-0.0317977	1.48397	1.36659	1.87986	1.87986	1.87986	1.87986	0.472748	-0.613062	-0.613062	-0.818146	-1.02157	-1.2449	-0.69851	0.316318	-0.727641	-1.38979	-2.0885	-2.0885
	RTP21277st2_A9_RTP21281_210402	2	0.327794	0.36675	0.36675	0.335309	0.350051	0.33903	-1.32029	-2.24711	-2.29681	0.382044	0.33903	0.33903	-2.02481	0.33903	0.327794	0.295385	0.164239	0.164239	-0.0317977	-0.0317977	-0.669758	-0.689561	-0.528711	-0.528711	-0.528711	-0.528711	-0.589316	-0.613062	-0.613062	-0.818146	-1.02157	0.500089	-0.69851	0.316318	-0.727641	0.448321	-0.304572	-0.304572
	RTP21357st1_A9_RTP21357_210408	1	0.327794	0.36675	0.36675	0.335309	0.350051	0.33903	0.398183	0.404156	0.432732	0.382044	0.33903	0.33903	0.490863	0.33903	0.327794	0.295385	0.164239	0.164239	-0.0317977	-0.0317977	1.48397	1.36659	1.87986	1.87986	1.87986	1.87986	0.472748	1.62121	1.62121	-0.818146	-1.02157	-1.2449	1.42289	0.316318	1.36592	-1.38979	-0.304572	-0.304572
	RTP21358st1_B3_RTP21358_211008	2	-1.35215	0.36675	0.36675	0.335309	0.350051	0.33903	0.398183	0.404156	0.432732	-2.60154	0.33903	0.33903	0.490863	0.33903	0.327794	0.295385	-1.9077	-1.9077	-0.0317977	-0.0317977	-0.669758	-0.689561	-0.528711	-0.528711	-0.528711	-0.528711	-0.589316	-0.613062	-0.613062	-0.818146	-1.02157	-1.2449	1.42289	0.316318	1.36592	-1.38979	-0.304572	-0.304572
	RTP21358st2_C9_RTP21358_211008	2	-1.35215	0.36675	0.36675	0.335309	0.350051	0.33903	0.398183	0.404156	0.432732	-2.60154	0.33903	0.33903	0.490863	0.33903	0.327794	0.295385	0.164239	0.164239	-0.0317977	-0.0317977	-0.669758	-0.689561	-0.528711	-0.528711	-0.528711	-0.528711	-0.589316	-0.613062	-0.613062	-0.818146	-1.02157	-1.2449	1.42289	0.316318	1.36592	0.448321	-0.304572	-0.304572
	RTP21358st3_F11_RTP21358_211008	2	0.327794	0.36675	0.36675	0.335309	0.350051	0.33903	0.398183	-2.24711	-2.29681	0.382044	0.33903	0.33903	-2.02481	-2.93161	0.327794	0.295385	0.164239	0.164239	-0.0317977	-0.0317977	-0.669758	-0.689561	-0.528711	-0.528711	-0.528711	-0.528711	-0.589316	-0.613062	-0.613062	-0.818146	-1.02157	-1.2449	1.42289	0.316318	1.36592	0.448321	-0.304572	-0.304572
	RTP21360st1_C3_RTP21360_211022	3	0.327794	0.36675	0.36675	0.335309	0.350051	0.33903	0.398183	-2.24711	-2.29681	0.382044	0.33903	0.33903	-2.02481	0.33903	0.327794	0.295385	-1.9077	-1.9077	-0.0317977	-0.0317977	1.48397	1.36659	1.87986	1.87986	1.87986	1.87986	0.472748	-0.613062	-0.613062	-0.818146	-1.02157	-1.2449	1.42289	0.316318	1.36592	-1.38979	-0.304572	-0.304572
	RTP21428st1_A6_RTP21428_210409	2	0.327794	-2.19269	-2.19269	0.335309	0.350051	0.33903	0.398183	0.404156	0.432732	0.382044	0.33903	0.33903	0.490863	0.33903	0.327794	0.295385	-1.9077	-1.9077	-0.0317977	-0.0317977	-0.669758	-0.689561	-0.528711	-0.528711	-0.528711	-0.528711	-0.589316	-0.613062	-0.613062	-0.818146	-1.02157	-1.2449	1.42289	0.316318	1.36592	0.448321	1.47935	1.47935
	RTP21428st1_G6_RTP21428_210409	2	0.327794	0.36675	0.36675	-2.41423	0.350051	0.33903	-1.32029	0.404156	0.432732	0.382044	0.33903	0.33903	0.490863	0.33903	0.327794	0.295385	0.164239	0.164239	-1.3355	-1.3355	-0.669758	-0.689561	-0.528711	-0.528711	-0.528711	-0.528711	-0.589316	-0.613062	-0.613062	-0.818146	-1.02157	-1.2449	1.42289	0.316318	1.36592	0.448321	1.47935	1.47935
	RTP21428st2_C11_RTP21428_210409	2	-1.35215	0.36675	0.36675	-2.41423	-2.83931	-2.93161	0.398183	0.404156	0.432732	0.382044	0.33903	0.33903	0.490863	0.33903	-3.03209	-2.93416	0.164239	0.164239	-0.0317977	-0.0317977	-0.669758	-0.689561	-0.528711	-0.528711	-0.528711	-0.528711	-0.589316	-0.613062	-0.613062	-0.818146	-1.02157	-1.2449	1.42289	0.316318	1.36592	0.448321	-2.0885	-2.0885
	RTP21484st1_C8_RTP21484_190118	2	0.327794	0.36675	0.36675	0.335309	0.350051	0.33903	0.398183	0.404156	0.432732	0.382044	0.33903	0.33903	0.490863	0.33903	0.327794	0.295385	0.164239	0.164239	-0.0317977	-0.0317977	-0.669758	-0.689561	-0.528711	-0.528711	-0.528711	-0.528711	0.472748	-0.613062	-0.613062	-0.818146	-1.02157	-1.2449	-0.69851	0.316318	-0.727641	0.448321	-0.304572	-0.304572
	RTP31023st1_C1_RTP31023_210422	2	0.327794	0.36675	0.36675	0.335309	0.350051	0.33903	0.398183	0.404156	0.432732	0.382044	0.33903	0.33903	0.490863	0.33903	0.327794	0.295385	-1.9077	-1.9077	1.27191	1.27191	-0.669758	-0.689561	-0.528711	-0.528711	-0.528711	-0.528711	-0.589316	-0.613062	-0.613062	-0.818146	-1.02157	-1.2449	-0.69851	0.316318	-0.727641	-1.38979	-0.304572	-0.304572
	RTP31023st2_G7_RTP31023_210422	2	0.327794	1.64647	1.64647	-2.41423	0.350051	0.33903	-1.32029	0.404156	0.432732	0.382044	0.33903	0.33903	0.490863	0.33903	0.327794	0.295385	0.164239	0.164239	-0.0317977	-0.0317977	-0.669758	-0.689561	-0.528711	-0.528711	-0.528711	-0.528711	-0.589316	-0.613062	-0.613062	-0.818146	-1.02157	-1.2449	1.42289	0.316318	1.36592	0.448321	-2.0885	-2.0885
	SH169	1	0.327794	0.36675	0.36675	0.335309	0.350051	0.33903	0.398183	0.404156	0.432732	0.382044	0.33903	0.33903	0.490863	0.33903	0.327794	0.295385	-1.9077	-1.9077	-0.0317977	-0.0317977	1.48397	1.36659	1.87986	1.87986	1.87986	1.87986	0.472748	1.62121	1.62121	1.21482	0.97292	0.500089	-0.69851	0.316318	-0.727641	-1.38979	-0.304572	-0.304572
	SH170	3	0.327794	0.36675	0.36675	0.335309	0.350051	0.33903	0.398183	0.404156	0.432732	0.382044	0.33903	0.33903	0.490863	0.33903	0.327794	0.295385	0.164239	0.164239	-0.0317977	-0.0317977	1.48397	1.36659	-0.528711	-0.528711	-0.528711	-0.528711	-0.589316	1.62121	1.62121	-0.818146	-1.02157	0.500089	-0.69851	0.316318	-0.727641	0.448321	-0.304572	-0.304572
	SH171	2	0.327794	0.36675	0.36675	0.335309	0.350051	0.33903	0.398183	0.404156	0.432732	0.382044	0.33903	0.33903	0.490863	0.33903	0.327794	0.295385	0.164239	0.164239	1.27191	1.27191	-0.669758	-0.689561	-0.528711	-0.528711	-0.528711	-0.528711	-0.589316	-0.613062	-0.613062	-0.818146	0.97292	2.24508	-0.69851	0.316318	-0.727641	0.448321	-0.304572	-0.304572
	SH172	2	0.327794	0.36675	0.36675	0.335309	0.350051	0.33903	0.398183	0.404156	0.432732	0.382044	0.33903	0.33903	0.490863	0.33903	0.327794	0.295385	0.164239	0.164239	-0.0317977	-0.0317977	-0.669758	-0.689561	-0.528711	-0.528711	-0.528711	-0.528711	0.472748	-0.613062	-0.613062	1.21482	0.97292	0.500089	1.42289	0.316318	1.36592	-1.38979	-0.304572	-0.304572
	SH18	2	0.327794	0.36675	0.36675	0.335309	0.350051	0.33903	0.398183	0.404156	0.432732	0.382044	0.33903	0.33903	0.490863	0.33903	0.327794	0.295385	0.164239	0.164239	-0.0317977	-0.0317977	-0.669758	-0.689561	-0.528711	-0.528711	-0.528711	-0.528711	0.472748	-0.613062	-0.613062	-0.818146	0.97292	2.24508	1.42289	0.316318	1.36592	0.448321	-0.304572	-0.304572
	SH240	2	0.327794	-0.912973	-0.912973	0.335309	0.350051	0.33903	0.398183	0.404156	0.432732	0.382044	0.33903	0.33903	0.490863	0.33903	0.327794	0.295385	0.164239	0.164239	1.27191	1.27191	-0.669758	-0.689561	-0.528711	-0.528711	-0.528711	-0.528711	-0.589316	1.62121	1.62121	-0.818146	0.97292	0.500089	-0.69851	0.316318	-0.727641	-1.38979	1.47935	1.47935
	SH36	2	0.327794	0.36675	0.36675	0.335309	0.350051	0.33903	0.398183	0.404156	0.432732	0.382044	0.33903	0.33903	-2.02481	0.33903	0.327794	0.295385	0.164239	0.164239	-0.0317977	-0.0317977	-0.669758	-0.689561	-0.528711	-0.528711	-0.528711	-0.528711	-0.589316	-0.613062	-0.613062	-0.818146	-1.02157	-1.2449	1.42289	0.316318	1.36592	0.448321	-0.304572	-0.304572
	SH38	2	0.327794	0.36675	0.36675	0.335309	0.350051	0.33903	0.398183	0.404156	0.432732	0.382044	0.33903	0.33903	0.490863	0.33903	0.327794	0.295385	0.164239	0.164239	-0.0317977	-0.0317977	-0.669758	-0.689561	-0.528711	-0.528711	-0.528711	-0.528711	-0.589316	-0.613062	-0.613062	-0.818146	-1.02157	-1.2449	1.42289	0.316318	1.36592	0.448321	-0.304572	-0.304572
	SH39	2	0.327794	0.36675	0.36675	0.335309	0.350051	0.33903	0.398183	0.404156	0.432732	0.382044	0.33903	0.33903	0.490863	0.33903	0.327794	0.295385	0.164239	0.164239	2.57561	2.57561	-0.669758	-0.689561	-0.528711	-0.528711	-0.528711	-0.528711	-0.589316	-0.613062	-0.613062	-0.818146	-1.02157	0.500089	-0.69851	0.316318	-0.727641	-1.38979	-0.304572	-0.304572
	SH41	2	0.327794	1.64647	1.64647	0.335309	0.350051	0.33903	0.398183	0.404156	0.432732	0.382044	0.33903	0.33903	0.490863	0.33903	0.327794	0.295385	0.164239	0.164239	-0.0317977	-0.0317977	-0.669758	-0.689561	-0.528711	-0.528711	-0.528711	-0.528711	-0.589316	-0.613062	-0.613062	-0.818146	-1.02157	0.500089	-0.69851	0.316318	-0.727641	0.448321	-0.304572	-0.304572
	SH60	2	0.327794	0.36675	0.36675	0.335309	0.350051	0.33903	0.398183	0.404156	0.432732	0.382044	0.33903	0.33903	-2.02481	0.33903	0.327794	0.295385	0.164239	0.164239	-0.0317977	-0.0317977	-0.669758	-0.689561	-0.528711	-0.528711	-0.528711	-0.528711	-0.589316	-0.613062	-0.613062	-0.818146	-1.02157	0.500089	1.42289	0.316318	1.36592	-1.38979	-0.304572	-0.304572
	TF06-2AC	3	0.327794	0.36675	0.36675	0.335309	0.350051	0.33903	0.398183	0.404156	0.432732	0.382044	0.33903	0.33903	0.490863	0.33903	0.327794	0.295385	0.164239	0.164239	-0.0317977	-0.0317977	1.48397	1.36659	-0.528711	-0.528711	-0.528711	-0.528711	-0.589316	1.62121	1.62121	1.21482	0.97292	0.500089	-0.69851	0.316318	-0.727641	0.448321	-0.304572	-0.304572
	TF10-6AT	3	0.327794	-2.19269	-2.19269	0.335309	0.350051	0.33903	0.398183	0.404156	0.432732	0.382044	0.33903	0.33903	0.490863	0.33903	0.327794	0.295385	0.164239	0.164239	1.27191	1.27191	1.48397	1.36659	-0.528711	-0.528711	-0.528711	-0.528711	-0.589316	1.62121	1.62121	-0.818146	0.97292	0.500089	-0.69851	-3.1421	-0.727641	-1.38979	1.47935	1.47935
	TM114-23	2	0.327794	1.64647	1.64647	0.335309	0.350051	0.33903	0.398183	0.404156	0.432732	0.382044	0.33903	0.33903	0.490863	0.33903	0.327794	0.295385	0.164239	0.164239	-0.0317977	-0.0317977	-0.669758	-0.689561	-0.528711	-0.528711	-0.528711	-0.528711	0.472748	-0.613062	-0.613062	1.21482	0.97292	0.500089	1.42289	0.316318	1.36592	0.448321	-0.304572	-0.304572
	TM114-59	3	0.327794	-2.19269	-2.19269	0.335309	0.350051	0.33903	0.398183	0.404156	0.432732	0.382044	0.33903	0.33903	0.490863	0.33903	0.327794	0.295385	0.164239	0.164239	1.27191	1.27191	1.48397	1.36659	-0.528711	-0.528711	-0.528711	-0.528711	-0.589316	1.62121	1.62121	1.21482	0.97292	0.500089	-0.69851	-3.1421	-0.727641	0.448321	1.47935	1.47935
	TM114-80	2	0.327794	1.64647	1.64647	0.335309	0.350051	0.33903	0.398183	0.404156	0.432732	0.382044	0.33903	0.33903	0.490863	0.33903	0.327794	0.295385	0.164239	0.164239	-0.0317977	-0.0317977	-0.669758	-0.689561	-0.528711	-0.528711	-0.528711	-0.528711	-0.589316	-0.613062	-0.613062	-0.818146	0.97292	0.500089	1.42289	0.316318	1.36592	0.448321	-0.304572	-0.304572
	TM115-199	2	0.327794	0.36675	0.36675	0.335309	0.350051	0.33903	0.398183	0.404156	0.432732	0.382044	0.33903	0.33903	0.490863	0.33903	0.327794	0.295385	0.164239	0.164239	-0.0317977	-0.0317977	-0.669758	-0.689561	-0.528711	-0.528711	-0.528711	-0.528711	0.472748	-0.613062	-0.613062	1.21482	0.97292	0.500089	1.42289	0.316318	1.36592	0.448321	1.47935	1.47935
	TM12-7AA	2	0.327794	1.64647	1.64647	0.335309	0.350051	0.33903	0.398183	0.404156	0.432732	0.382044	0.33903	0.33903	0.490863	0.33903	0.327794	0.295385	0.164239	0.164239	1.27191	1.27191	-0.669758	-0.689561	-0.528711	-0.528711	-0.528711	-0.528711	-0.589316	-0.613062	-0.613062	1.21482	0.97292	0.500089	-0.69851	0.316318	-0.727641	0.448321	-0.304572	-0.304572
	UN03-88	1	0.327794	0.36675	0.36675	0.335309	0.350051	0.33903	0.398183	0.404156	0.432732	0.382044	0.33903	0.33903	0.490863	0.33903	0.327794	0.295385	0.164239	0.164239	-0.0317977	-0.0317977	1.48397	1.36659	1.87986	1.87986	1.87986	1.87986	0.472748	1.62121	1.62121	1.21482	0.97292	0.500089	-0.69851	0.316318	-0.727641	0.448321	-0.304572	-0.304572
	VKPM Ac-1245	2	0.327794	-2.19269	-2.19269	0.335309	0.350051	0.33903	0.398183	0.404156	0.432732	0.382044	0.33903	0.33903	0.490863	0.33903	0.327794	0.295385	0.164239	0.164239	2.57561	2.57561	-0.669758	-0.689561	-0.528711	-0.528711	-0.528711	-0.528711	-0.589316	-0.613062	-0.613062	-0.818146	0.97292	0.500089	1.42289	0.316318	1.36592	0.448321	-0.304572	-0.304572
	ZJ2	2	0.327794	0.36675	0.36675	0.335309	0.350051	0.33903	0.398183	0.404156	0.432732	0.382044	0.33903	0.33903	0.490863	0.33903	0.327794	0.295385	-1.9077	-1.9077	-0.0317977	-0.0317977	-0.669758	-0.689561	-0.528711	-0.528711	-0.528711	-0.528711	-0.589316	-0.613062	-0.613062	1.21482	0.97292	0.500089	-0.69851	0.316318	-0.727641	-1.38979	1.47935	1.47935
Comparators	Bifidobacterium animalis subsp. lactis BB-12	4	-3.03209	-2.19269	-2.19269	-2.41423	-2.83931	-2.93161	-1.32029	-2.24711	-2.29681	-2.60154	-2.93161	-2.93161	-2.02481	-2.93161	-3.03209	-2.93416	-1.9077	-1.9077	-1.3355	-1.3355	-0.669758	1.36659	-0.528711	-0.528711	-0.528711	-0.528711	-0.589316	-0.613062	-0.613062	-0.818146	-1.02157	0.500089	-0.69851	0.316318	-0.727641	0.448321	-0.304572	-0.304572
	Bifidobacterium animalis subsp. lactis Bl-04	4	-3.03209	-2.19269	-2.19269	-2.41423	-2.83931	-2.93161	-1.32029	-2.24711	-2.29681	-2.60154	-2.93161	-2.93161	-2.02481	-2.93161	-3.03209	-2.93416	-1.9077	-1.9077	-1.3355	-1.3355	-0.669758	1.36659	-0.528711	-0.528711	-0.528711	-0.528711	-0.589316	-0.613062	-0.613062	-0.818146	-1.02157	0.500089	-0.69851	0.316318	-0.727641	0.448321	-0.304572	-0.304572
	Bifidobacterium animalis subsp. lactis HN019	4	-3.03209	-2.19269	-2.19269	-2.41423	-2.83931	-2.93161	-1.32029	-2.24711	-2.29681	-2.60154	-2.93161	-2.93161	-2.02481	-2.93161	-3.03209	-2.93416	-1.9077	-1.9077	-1.3355	-1.3355	-0.669758	1.36659	-0.528711	-0.528711	-0.528711	-0.528711	-0.589316	-0.613062	-0.613062	-0.818146	-1.02157	0.500089	-0.69851	0.316318	-0.727641	0.448321	-0.304572	-0.304572
	Bifidobacterium longum subsp. longum 35624	4	2.00774	-0.912973	-0.912973	-2.41423	-2.83931	-2.93161	-3.03877	-2.24711	-2.29681	-2.60154	-2.93161	-2.93161	-2.02481	-2.93161	-3.03209	-2.93416	2.23617	2.23617	-1.3355	-1.3355	-0.669758	-0.689561	-0.528711	-0.528711	-0.528711	-0.528711	-0.589316	-0.613062	-0.613062	-0.818146	-1.02157	-1.2449	-0.69851	0.316318	-0.727641	0.448321	1.47935	1.47935
	Bifidobacterium longum subsp. longum BB536	4	2.00774	-0.912973	-0.912973	-2.41423	-2.83931	-2.93161	-3.03877	0.404156	0.432732	-2.60154	-2.93161	-2.93161	-2.02481	0.33903	0.327794	3.52493	2.23617	2.23617	-1.3355	-1.3355	-0.669758	-0.689561	-0.528711	-0.528711	-0.528711	-0.528711	-0.589316	-0.613062	-0.613062	-0.818146	-1.02157	-1.2449	-0.69851	0.316318	-0.727641	0.448321	1.47935	1.47935
	Heyndrickxia coagulans BC30	5	-3.03209	-2.19269	-2.19269	-2.41423	-2.83931	-2.93161	-3.03877	-2.24711	-2.29681	-2.60154	-2.93161	-2.93161	-2.02481	-2.93161	-3.03209	-2.93416	-1.9077	-1.9077	-2.63921	-2.63921	-0.669758	-0.689561	-0.528711	-0.528711	-0.528711	-0.528711	0.472748	-0.613062	-0.613062	-0.818146	-1.02157	-1.2449	-0.69851	-3.1421	-0.727641	-1.38979	-2.0885	-2.0885
	Lacticaseibacillus paracasei Shirota	5	-3.03209	-2.19269	-2.19269	-2.41423	-2.83931	-2.93161	-3.03877	-2.24711	-2.29681	-2.60154	-2.93161	-2.93161	-2.02481	-2.93161	-3.03209	-2.93416	-1.9077	-1.9077	-2.63921	-2.63921	-0.669758	-0.689561	-0.528711	-0.528711	-0.528711	-0.528711	2.59688	-0.613062	-0.613062	-0.818146	-1.02157	-1.2449	-0.69851	-3.1421	1.36592	-1.38979	-2.0885	-2.0885
	Lacticaseibacillus rhamnosus GG	5	-3.03209	-2.19269	-2.19269	-2.41423	-2.83931	-2.93161	-3.03877	-2.24711	-2.29681	-2.60154	-2.93161	-2.93161	-2.02481	-2.93161	-3.03209	-2.93416	-1.9077	-1.9077	-2.63921	-2.63921	-0.669758	-0.689561	-0.528711	-0.528711	-0.528711	-0.528711	1.53481	-0.613062	-0.613062	-0.818146	-1.02157	-1.2449	-0.69851	-3.1421	1.36592	-1.38979	-2.0885	-2.0885
	Lacticaseibacillus rhamnosus HN001	5	-3.03209	-2.19269	-2.19269	-2.41423	-2.83931	-2.93161	-3.03877	-2.24711	-2.29681	-2.60154	-2.93161	-2.93161	-2.02481	-2.93161	-3.03209	-2.93416	-1.9077	-1.9077	-2.63921	-2.63921	-0.669758	-0.689561	-0.528711	-0.528711	-0.528711	-0.528711	0.472748	-0.613062	-0.613062	-0.818146	-1.02157	-1.2449	-0.69851	-3.1421	1.36592	-1.38979	-2.0885	-2.0885
	Lactiplantibacillus plantarum 299v	5	-3.03209	-2.19269	-2.19269	-2.41423	-2.83931	-2.93161	-3.03877	-2.24711	-2.29681	-2.60154	-2.93161	-2.93161	-2.02481	-2.93161	-3.03209	-2.93416	-1.9077	-1.9077	-2.63921	-2.63921	-0.669758	-0.689561	-0.528711	-0.528711	-0.528711	-0.528711	7.9072	-0.613062	-0.613062	-0.818146	-1.02157	-1.2449	-0.69851	-3.1421	-0.727641	-1.38979	-2.0885	-2.0885
	Lactobacillus acidophilus NCFM	5	-3.03209	-2.19269	-2.19269	-2.41423	-2.83931	-2.93161	-3.03877	-2.24711	-2.29681	-2.60154	-2.93161	-2.93161	-2.02481	-2.93161	-3.03209	-2.93416	-1.9077	-1.9077	-2.63921	-2.63921	-0.669758	-0.689561	-0.528711	-0.528711	-0.528711	-0.528711	4.721	-0.613062	-0.613062	-0.818146	-1.02157	-1.2449	-0.69851	-3.1421	-0.727641	-1.38979	-2.0885	-2.0885
	Lactobacillus delbrueckii subsp. bulgaricus ATCC 11842	5	-3.03209	-2.19269	-2.19269	-2.41423	-2.83931	-2.93161	-3.03877	-2.24711	-2.29681	-2.60154	-2.93161	-2.93161	-2.02481	-2.93161	-3.03209	-2.93416	-1.9077	-1.9077	-2.63921	-2.63921	-0.669758	-0.689561	-0.528711	-0.528711	-0.528711	-0.528711	0.472748	-0.613062	-0.613062	-0.818146	-1.02157	0.500089	-0.69851	-3.1421	-0.727641	-1.38979	-2.0885	-2.0885
	Lactococcus lactis ATCC 11454	5	-3.03209	-2.19269	-2.19269	-2.41423	-2.83931	-2.93161	-3.03877	-2.24711	-2.29681	-2.60154	-2.93161	-2.93161	-2.02481	-2.93161	-3.03209	-2.93416	-1.9077	-1.9077	-2.63921	-2.63921	-0.669758	-0.689561	-0.528711	-0.528711	-0.528711	-0.528711	2.59688	-0.613062	-0.613062	-0.818146	-1.02157	0.500089	-0.69851	-3.1421	-0.727641	-1.38979	-2.0885	-2.0885
	Limosilactobacillus reuteri ATCC PTA 6475	5	-3.03209	-2.19269	-2.19269	-2.41423	-2.83931	-2.93161	-3.03877	-2.24711	-2.29681	-2.60154	-2.93161	-2.93161	-2.02481	-2.93161	-3.03209	-2.93416	-1.9077	-1.9077	-2.63921	-2.63921	-0.669758	-0.689561	-0.528711	-0.528711	-0.528711	-0.528711	-0.589316	-0.613062	-0.613062	-0.818146	-1.02157	-1.2449	-0.69851	-3.1421	-0.727641	-1.38979	-2.0885	-2.0885
	Pediococcus acidilactici ATCC 8042	5	-3.03209	-2.19269	-2.19269	-2.41423	-2.83931	-2.93161	-3.03877	-2.24711	-2.29681	-2.60154	-2.93161	-2.93161	-2.02481	-2.93161	-3.03209	-2.93416	-1.9077	-1.9077	-2.63921	-2.63921	-0.669758	-0.689561	-0.528711	-0.528711	-0.528711	-0.528711	1.53481	-0.613062	-0.613062	-0.818146	-1.02157	-1.2449	-0.69851	-3.1421	-0.727641	-1.38979	-2.0885	-2.0885
	Streptococcus thermophilus ATCC 19258	5	-3.03209	-2.19269	-2.19269	-2.41423	-2.83931	-2.93161	-3.03877	-2.24711	-2.29681	-2.60154	-2.93161	-2.93161	-2.02481	-2.93161	-3.03209	-2.93416	-1.9077	-1.9077	-2.63921	-2.63921	-0.669758	-0.689561	-0.528711	-0.528711	-0.528711	-0.528711	0.472748	-0.613062	-0.613062	-0.818146	-1.02157	-1.2449	-0.69851	-3.1421	-0.727641	-1.38979	-2.0885	-2.0885

## Sheet: Table S9
Table S9. Number of CAZyme gene clusters for each strain.
Category	Strain	Starch	Xylan	Gentiobiose	Capsule polysaccharide synthesis	Glycosaminoglycan	Arabinan	Galactomannan	Arabinoxylan	Alpha-glucan	Arabinogalactan	Galactan	Fructan	Beta-glucan	Beta-mannan	Xyloglucan	Beta-mannooligosaccharide	Alpha-mannan	Beta-galactooligosaccharide	Cellobiose	Host glycan	Pectin	Beta-glucoside	Human milk oligosaccharide	Levoglucosan	Trehalose	Alpha-galactan	Cellulose	Fucose
B. adolescentis	6	3	0	1	1	0	0	1	2	0	0	1	1	1	0	0	0	0	0	0	0	0	0	0	0	0	0	0	0
	150	4	1	0	1	0	0	1	2	0	0	1	0	0	0	0	0	0	0	0	0	0	0	0	0	0	0	0	0
	1001095IJ_161003_A7	4	0	1	1	0	1	0	2	0	0	1	0	0	0	0	0	0	0	0	0	0	0	0	0	0	0	0	0
	1001099B_141217_F6	3	0	1	0	0	1	2	2	0	0	0	0	0	0	0	0	0	0	0	0	0	0	0	0	0	0	0	0
	1001262B_160229_D10	4	0	1	1	0	0	1	2	0	0	1	1	0	1	0	0	0	0	0	0	0	0	0	0	0	0	0	0
	1001262st1_A3_1001262B_160229	4	0	1	1	0	0	1	2	0	0	1	1	0	1	0	0	0	0	0	0	0	0	0	0	0	0	0	0
	1001270B_150601_E2	3	0	1	1	0	0	1	2	0	0	1	1	0	0	0	0	0	0	0	0	0	0	0	0	0	0	0	0
	1001270J_160509_E8	4	0	1	1	0	1	1	2	0	0	1	0	0	0	0	0	0	0	0	0	0	0	0	0	0	0	0	0
	1001271st1_A4	4	0	1	1	0	0	1	2	0	0	1	0	0	1	0	0	0	0	0	0	0	0	0	0	0	0	0	0
	1001275B_160808_D1	4	0	1	1	0	0	1	2	0	0	1	1	1	1	0	0	0	0	0	0	0	0	0	0	0	0	0	0
	1001283B150304_161114_G1	4	1	0	1	0	1	1	2	0	0	1	1	0	0	0	0	0	0	0	0	0	0	0	0	0	0	0	0
	1001713B170214_170313_A6	4	0	1	1	0	0	1	2	0	0	1	1	0	1	0	0	0	0	0	0	0	0	0	0	0	0	0	0
	1025st1_C4_1025SCRN_200924	3	0	1	1	0	0	2	2	0	0	0	0	0	1	0	0	0	0	0	0	0	0	0	0	0	0	0	0
	1028st1_G12_1028SCRN_200821	3	1	0	1	0	0	2	2	0	0	1	1	0	1	0	0	0	0	0	0	0	0	0	0	0	0	0	0
	1892B	3	0	1	0	0	0	1	2	0	1	1	1	0	0	0	0	0	0	0	0	0	0	0	0	0	0	0	0
	2217st1_D9_2217SCRN_200827	3	1	0	2	0	0	2	2	0	0	0	0	0	1	0	0	0	0	0	0	0	0	0	0	0	0	0	0
	2218st2_C5_2218SCRN_220325	3	0	1	1	0	0	1	2	0	0	1	1	0	0	0	0	0	0	0	0	0	0	0	0	0	0	0	0
	2226st1_D3_2226SCRN_200925	3	1	0	1	0	0	2	2	0	0	0	0	0	0	0	0	0	0	0	0	0	0	0	0	0	0	0	0
	2227st1_C9_2227SCRN_220401	3	1	0	1	0	0	2	2	0	1	0	0	0	0	0	0	0	0	0	0	0	0	0	0	0	0	0	0
	2227st2_E5_2227SCRN_220401	3	1	0	0	0	0	2	2	0	0	0	1	0	0	0	0	0	0	0	0	0	0	0	0	0	0	0	0
	22L	3	1	0	1	0	1	2	2	0	0	0	1	1	1	0	0	0	0	0	0	0	0	0	0	0	0	0	0
	2789STDY5608824	5	0	1	0	0	1	2	2	0	1	0	0	1	0	0	0	0	0	0	0	0	0	0	0	0	0	0	0
	2789STDY5608862	3	1	1	1	0	0	1	2	0	0	1	1	0	1	0	0	0	0	0	0	0	0	0	0	0	0	0	0
	70B	3	1	0	2	0	1	2	2	0	0	0	0	0	0	0	0	0	0	0	0	0	0	0	0	0	0	0	0
	AF102-65	4	0	1	1	0	1	2	2	0	0	0	1	0	0	0	0	0	0	0	0	0	0	0	0	0	0	0	0
	AF14-56	3	0	1	0	0	0	1	2	0	1	1	1	0	0	0	0	0	0	0	0	0	0	0	0	0	0	0	0
	AF21-27	4	0	1	0	0	0	1	2	0	1	0	1	0	0	0	0	0	0	0	0	0	0	0	0	0	0	0	0
	AF32-13BHA	4	0	1	0	0	0	1	2	0	0	1	1	0	0	0	0	0	0	0	0	0	0	0	0	0	0	0	0
	AF39-1ATA	3	0	0	1	0	1	2	2	0	0	0	1	0	0	1	0	0	0	0	0	0	0	0	0	0	0	0	0
	AF77-07pH10T	3	0	1	0	0	1	1	2	0	0	1	1	0	0	0	0	0	0	0	0	0	0	0	0	0	0	0	0
	AF91-08b2A	5	1	0	1	0	0	2	2	0	0	0	1	0	0	0	0	0	0	0	0	0	0	0	0	0	0	0	0
	AF96-43M2TA	5	0	1	1	0	1	2	2	0	0	0	1	0	0	0	0	1	0	0	0	0	0	0	0	0	0	0	0
	AL12-4	4	2	0	1	0	0	2	2	0	0	0	1	0	1	0	0	0	0	0	0	0	0	0	0	0	0	0	0
	AL46-2	4	0	1	1	0	0	0	2	0	1	0	0	0	0	0	0	0	0	0	0	0	0	0	0	0	0	0	0
	AL46-7	3	0	1	2	0	0	1	2	0	0	0	0	0	1	0	0	0	0	0	0	0	0	0	0	0	0	0	0
	AM04S-55	4	1	0	1	0	0	1	2	0	0	1	1	0	0	0	0	0	0	0	0	0	0	0	0	0	0	0	0
	AM08-20	3	0	1	0	0	1	2	2	0	0	0	1	1	0	0	0	0	0	0	0	0	0	0	0	0	0	0	0
	AM100-PB1-1D-7A	4	1	0	1	0	1	1	2	0	0	1	1	0	1	0	0	0	0	0	0	0	0	0	0	0	0	0	0
	AM104-26	4	0	1	1	0	1	1	2	0	0	1	1	0	0	1	0	0	0	0	0	0	0	0	0	0	0	0	0
	AM110-99	4	1	0	1	0	1	1	2	0	0	0	0	1	0	0	0	0	0	0	0	0	0	0	0	0	0	0	0
	AM113-155	4	1	0	1	0	1	1	2	0	0	1	1	0	1	0	0	0	0	0	0	0	0	0	0	0	0	0	0
	AM12-20	5	0	1	1	0	1	1	2	0	0	1	0	0	0	0	0	0	0	0	0	0	0	0	0	0	0	0	0
	AM14-37	3	0	1	1	0	1	1	2	0	0	1	1	1	1	0	0	0	0	0	0	0	0	0	0	0	0	0	0
	AM33-7A	3	0	1	0	0	0	2	2	0	0	0	0	0	0	0	0	0	0	0	0	0	0	0	0	0	0	0	0
	AM34-11	4	0	0	1	0	1	2	2	0	0	0	1	0	0	1	0	0	0	0	0	0	0	0	0	0	0	0	0
	AM36-3AC	4	1	0	1	0	1	1	2	0	0	1	1	0	0	0	0	0	0	0	0	0	0	0	0	0	0	0	0
	AM66-51ACA	3	0	1	1	0	1	2	2	0	1	0	1	0	0	0	0	0	0	0	0	0	0	0	0	0	0	0	0
	AM87-02CMCA	4	0	1	1	0	0	1	2	0	1	1	1	0	1	0	0	0	0	0	0	0	0	0	0	0	0	0	0
	ATCC 15703	2	0	1	0	0	0	2	2	0	0	0	1	0	0	0	0	0	0	0	0	0	0	0	0	0	0	0	0
	B24	3	1	0	1	0	1	1	2	0	0	1	0	1	0	0	0	0	0	0	0	0	0	0	0	0	0	0	0
	B4A4	3	0	1	1	0	1	1	2	0	0	1	1	0	1	0	0	0	0	0	0	0	0	0	0	0	0	0	0
	BB23	3	0	1	1	0	1	1	2	0	0	1	1	0	0	0	0	0	0	0	0	0	0	0	0	0	0	0	0
	Bifi94	3	0	1	1	0	0	3	2	0	0	0	1	0	0	0	0	0	0	0	0	0	0	0	0	0	0	0	0
	BSD2780061687_150420_A4	5	0	1	1	0	0	1	2	0	0	1	0	0	1	0	0	0	0	0	0	0	0	0	0	0	0	0	0
	BSD2780061687b_171204_D1	4	0	1	1	0	0	2	2	0	0	0	0	0	0	0	0	0	0	0	0	0	0	0	0	0	0	0	0
	BSD2780120874b_170522_D7	3	1	0	0	0	0	3	2	0	0	0	0	0	0	0	0	0	0	0	0	0	0	0	0	0	0	0	0
	BSD3178071176st2_C4_BSD3178071176_160815	3	0	1	1	0	0	1	2	0	0	1	0	0	0	0	0	0	0	0	0	0	0	0	0	0	0	0	0
	BSD3448080968st1_H11_BSD3448080968_160620	3	1	0	1	0	0	2	2	0	0	0	0	0	0	0	0	0	0	0	0	0	0	0	0	0	0	0	0
	ca_0067	4	1	0	1	0	0	2	2	0	0	0	1	0	0	0	0	0	0	0	0	0	0	0	0	0	0	0	0
	CC00198	3	1	0	1	0	0	2	2	0	0	0	0	0	0	0	0	0	0	0	0	0	0	0	0	0	0	0	0
	CC00202	4	0	1	1	0	1	1	2	0	0	1	1	0	0	0	0	0	0	0	0	0	0	0	0	0	0	0	0
	CC00223	4	0	1	1	0	0	2	2	0	0	0	1	0	0	0	0	0	0	0	0	0	0	0	0	0	0	0	0
	CC00525	4	1	0	2	0	0	1	2	0	0	0	0	0	0	0	0	0	0	0	0	0	0	0	0	0	0	0	0
	CC00538	4	1	0	2	0	0	1	2	0	0	0	0	0	0	0	0	0	0	0	0	0	0	0	0	0	0	0	0
	CC00544	4	1	0	1	0	0	1	2	0	0	0	1	0	0	0	0	0	0	0	0	0	0	0	0	0	0	0	0
	CC00579	3	0	1	0	0	0	2	2	0	0	0	1	0	0	0	0	0	0	0	0	0	0	0	0	0	0	0	0
	CC00586	4	1	0	2	0	0	1	2	0	0	0	0	0	0	0	0	0	0	0	0	0	0	0	0	0	0	0	0
	CC00590	3	1	0	1	0	0	2	2	0	0	0	0	0	0	0	0	0	0	0	0	0	0	0	0	0	0	0	0
	CLA-AA-H280	2	0	1	1	0	0	1	2	0	0	0	1	0	0	0	0	0	0	0	0	0	0	0	0	0	0	0	0
	CLA-AA-H289	4	1	0	1	0	0	0	2	0	0	1	1	0	0	0	0	0	0	0	0	0	0	0	0	0	0	0	0
	CLA-AP-H23	3	1	0	1	0	0	2	2	0	0	0	0	0	0	0	0	0	0	0	0	0	0	0	0	0	0	0	0
	CLA-JM-H28	3	0	1	0	0	0	1	2	0	0	0	0	0	0	0	0	0	0	0	0	0	0	0	0	0	0	0	0
	CLA-JM-H47	2	0	1	0	0	0	2	2	0	0	0	0	0	1	0	0	0	0	0	0	0	0	0	0	0	0	0	0
	CLA-SR-H001	6	0	1	1	0	1	1	2	0	0	1	0	1	0	0	0	0	0	0	0	0	0	0	0	0	0	0	0
	D31t1_170403_E3	3	0	1	1	0	0	1	2	0	1	0	1	0	0	0	0	0	0	0	0	0	0	0	0	0	0	0	0
	D46t1_190503_C9	5	1	0	1	0	0	0	2	0	0	0	0	1	0	0	0	0	0	0	0	0	0	0	0	0	0	0	0
	D52t1_170925_B8	4	1	0	1	0	0	2	2	0	0	0	1	0	0	0	0	0	0	0	0	0	0	0	0	0	0	0	0
	D52t1_170925_G1	4	0	1	1	0	0	1	2	0	0	1	1	0	1	0	0	0	0	0	0	0	0	0	0	0	0	0	0
	D53t1_180928_D4	3	1	0	1	0	0	1	2	0	0	1	0	1	0	0	0	0	0	0	0	0	0	0	0	0	0	0	0
	D59t2_181005_G7	3	1	0	1	0	0	2	2	0	0	0	1	0	1	0	0	0	0	0	0	0	0	0	0	0	0	0	0
	DFI.52	3	0	1	2	0	0	1	2	0	1	0	0	0	0	0	0	0	0	0	0	0	0	0	0	0	0	0	0
	DFI.7.20	4	0	1	1	0	0	1	2	0	0	1	0	0	0	0	0	0	0	0	0	0	0	0	0	0	0	0	0
	G2_hBSD2780061687b_210117	4	0	1	1	0	0	2	2	0	0	0	0	0	1	0	0	0	0	0	0	0	0	0	0	0	0	0	0
	HD17T2H	3	0	1	1	0	0	2	2	0	1	0	0	0	0	0	0	0	0	0	0	0	0	0	0	0	0	0	0
	i01-0019-E5	3	1	0	1	0	0	2	2	0	0	0	1	1	0	0	0	0	0	0	0	0	0	0	0	0	0	0	0
	iVS-1	4	0	1	1	0	0	3	2	0	0	0	0	0	1	0	0	0	0	0	0	0	0	0	0	0	0	0	0
	J1100826st1_A1_J1100826_190719	4	0	0	1	0	0	2	2	0	0	0	0	0	1	1	0	0	0	0	0	0	0	0	0	0	0	0	0
	JCM 15918	3	0	1	1	0	0	1	2	0	0	1	1	0	0	0	0	0	0	0	0	0	0	0	0	0	0	0	0
	L2-32	3	1	0	1	0	1	3	2	0	1	0	0	0	0	0	0	0	0	0	0	0	0	0	0	0	0	0	0
	LMG 10734	3	1	0	1	0	1	2	2	0	0	0	0	0	0	0	0	0	0	0	0	0	0	0	0	0	0	0	0
	LMG 11579	3	2	0	1	0	0	1	2	0	0	0	0	0	0	0	0	0	0	0	0	0	0	0	0	0	0	0	0
	MCC258	3	0	1	1	0	1	2	2	0	0	0	0	0	1	0	0	0	0	0	0	0	0	0	0	0	0	0	0
	MSK.20.2	3	0	1	1	0	0	2	2	0	0	0	1	0	0	0	0	0	0	0	0	0	0	0	0	0	0	0	0
	MSK.20.73	3	0	1	1	0	0	2	2	0	0	0	1	0	0	0	0	0	0	0	0	0	0	0	0	0	0	0	0
	MSK.8.32	3	1	0	1	0	0	2	2	0	0	0	1	0	0	0	0	0	0	0	0	0	0	0	0	0	0	0	0
	MSK1.28	3	0	1	1	0	0	1	2	0	0	1	1	0	1	0	0	0	0	0	0	0	0	0	0	0	0	0	0
	MSK7.32	3	0	0	1	0	1	1	2	0	0	1	1	0	0	1	0	0	0	0	0	0	0	0	0	0	0	0	0
	OF01-12LBA	4	1	0	1	0	0	2	2	0	0	0	1	0	0	0	0	0	0	0	0	0	0	0	0	0	0	0	0
	OF03-5A	3	0	0	1	0	0	2	2	0	0	0	1	0	0	1	0	0	0	0	0	0	0	0	0	0	0	0	0
	P2P3	3	0	1	0	0	0	0	2	0	0	1	0	0	1	0	0	0	0	0	0	0	0	0	0	0	0	0	0
	PRL2019	2	0	1	0	0	0	3	2	0	1	0	0	0	0	0	0	0	0	0	0	0	0	0	0	0	0	0	0
	RC10_19003_HHC	2	1	1	1	0	1	1	2	0	0	0	0	0	0	0	0	0	0	0	0	0	0	0	0	0	0	0	0
	RC7_19002_UC	3	1	0	1	0	1	2	2	0	0	0	1	1	1	0	0	0	0	0	0	0	0	0	0	0	0	0	0
	RTP21002st1_G7_RTP21002_201210	4	0	1	1	0	0	3	2	0	0	0	1	0	0	0	0	0	0	0	0	0	0	0	0	0	0	0	0
	RTP21002st2_E8_RTP21002_201210	3	0	1	1	0	0	1	2	0	0	0	1	0	1	0	0	0	0	0	0	0	0	0	0	0	0	0	0
	RTP21065st1_H5_RTP21065_210128	4	1	0	1	0	0	1	2	0	1	1	0	0	0	0	0	0	0	0	0	0	0	0	0	0	0	0	0
	RTP21065st2_D1_RTP21065_210128	3	0	1	1	0	0	2	2	0	0	0	0	0	0	0	0	0	0	0	0	0	0	0	0	0	0	0	0
	RTP21065st2_G1_RTP21065_210128	3	0	1	1	0	0	2	2	0	0	0	0	0	0	0	0	0	0	0	0	0	0	0	0	0	0	0	0
	RTP21102st1_A9_RTP21102_210122	5	1	0	1	0	0	1	2	0	0	1	1	0	0	0	0	0	0	0	0	0	0	0	0	0	0	0	0
	RTP21102st2_E4_RTP21102_210122	3	0	1	2	0	0	2	2	0	0	0	0	0	1	0	0	0	0	0	0	0	0	0	0	0	0	0	0
	RTP21102st3_F5_RTP21102_210122	3	1	0	1	0	0	1	2	0	0	1	1	0	0	0	0	0	0	0	0	0	0	0	0	0	0	0	0
	RTP21191st1_A3_RTP31078_200813	3	0	1	1	0	0	2	2	0	0	0	0	0	1	0	0	0	0	0	0	0	0	0	0	0	0	0	0
	RTP21204st1_F9_RTP21204_210225	3	0	1	1	0	0	0	2	0	0	1	1	0	0	0	0	0	0	0	0	0	0	0	0	0	0	0	0
	RTP21204st2_D7_RTP21204_210225	3	0	1	1	0	1	1	2	0	0	1	1	0	0	0	0	0	0	0	0	0	0	0	0	0	0	0	0
	RTP21222st2_F2_RTP31106_210429	3	0	0	0	0	0	2	1	0	0	0	0	0	1	1	0	0	0	0	0	0	0	0	0	0	0	0	0
	RTP21277st2_A9_RTP21281_210402	4	1	0	1	0	0	1	2	0	0	1	0	0	0	0	0	0	0	0	0	0	0	0	0	0	0	0	0
	RTP21357st1_A9_RTP21357_210408	3	1	0	1	0	0	2	2	0	0	0	0	0	1	0	0	0	0	0	0	0	0	0	0	0	0	0	0
	RTP21358st1_B3_RTP21358_211008	3	0	1	0	0	0	1	2	0	0	0	0	0	0	0	0	0	0	0	0	0	0	0	0	0	0	0	0
	RTP21358st2_C9_RTP21358_211008	3	0	1	1	0	0	2	2	0	0	0	0	0	0	0	0	0	0	0	0	0	0	0	0	0	0	0	0
	RTP21358st3_F11_RTP21358_211008	3	0	1	1	0	0	2	1	0	1	0	0	0	0	0	0	0	0	0	0	0	0	0	0	0	0	0	0
	RTP21360st1_C3_RTP21360_211022	3	1	0	0	0	0	1	2	0	0	0	0	0	1	0	0	0	0	0	0	0	0	0	0	0	0	0	0
	RTP21428st1_A6_RTP21428_210409	3	1	0	1	0	1	2	2	0	0	0	0	0	0	0	0	0	0	0	0	0	0	0	0	0	0	0	0
	RTP21428st1_G6_RTP21428_210409	3	0	1	1	0	1	2	2	0	0	0	0	0	0	0	0	0	0	0	0	0	0	0	0	0	0	0	0
	RTP21428st2_C11_RTP21428_210409	3	1	0	1	0	0	2	1	0	0	0	0	0	0	0	0	0	0	0	0	0	0	0	0	0	0	0	0
	RTP21484st1_C8_RTP21484_190118	3	1	0	1	0	0	3	2	0	0	1	0	0	0	0	0	0	0	0	0	0	0	0	0	0	0	0	0
	RTP31023st1_C1_RTP31023_210422	4	0	1	1	0	0	0	2	0	0	1	0	0	0	0	0	0	0	0	0	0	0	0	0	0	0	0	0
	RTP31023st2_G7_RTP31023_210422	3	0	1	0	0	0	2	2	0	0	0	0	0	0	0	0	0	0	0	0	0	0	0	0	0	0	0	0
	SH169	3	1	0	0	0	0	0	2	1	0	0	0	0	1	0	0	0	0	0	0	0	0	0	0	0	0	0	0
	SH170	5	0	1	1	0	0	1	2	0	0	1	0	0	0	0	0	0	0	0	0	0	0	0	0	0	0	0	0
	SH171	5	0	1	1	0	0	1	2	0	0	1	1	0	0	0	0	0	0	0	0	0	0	0	0	0	0	0	0
	SH172	3	0	1	1	0	0	3	2	0	0	0	1	1	0	0	0	0	0	0	0	0	0	0	0	0	0	0	0
	SH18	4	0	1	1	0	0	2	2	0	0	0	1	1	0	0	0	0	0	0	0	0	0	0	0	0	0	0	0
	SH240	5	1	0	0	0	0	1	2	0	0	1	1	0	0	0	0	0	0	0	0	0	0	0	0	0	0	0	0
	SH36	3	0	1	1	0	0	2	2	0	0	0	0	0	0	0	0	0	0	0	0	0	0	0	0	0	0	0	0
	SH38	3	0	1	1	0	0	2	2	0	0	0	0	0	0	0	0	0	0	0	0	0	0	0	0	0	0	0	0
	SH39	5	0	1	1	0	0	0	2	0	0	1	0	0	0	0	0	0	0	0	0	0	0	0	0	0	0	0	0
	SH41	4	0	1	1	0	0	1	2	0	0	1	0	0	0	0	0	0	0	0	0	0	0	0	0	0	0	0	0
	SH60	4	0	1	1	0	0	2	2	0	0	0	0	0	0	0	0	0	0	0	0	0	0	0	0	0	0	0	0
	TF06-2AC	4	0	1	1	0	0	2	2	0	0	1	1	0	0	0	0	0	0	0	0	0	0	0	0	0	0	0	0
	TF10-6AT	5	1	0	1	0	1	1	2	0	0	1	1	0	0	0	0	0	0	0	0	0	0	0	0	0	0	0	0
	TM114-23	3	0	1	1	0	0	3	2	0	0	0	1	0	0	0	0	0	0	0	0	0	0	0	0	0	0	0	0
	TM114-59	5	1	0	1	0	1	1	2	0	0	1	1	0	0	0	0	0	0	0	0	0	0	0	0	0	0	0	0
	TM114-80	3	0	1	1	0	0	2	2	0	0	0	1	0	0	0	0	0	0	0	0	0	0	0	0	0	0	0	0
	TM115-199	3	1	0	1	0	1	3	2	0	0	0	1	0	0	0	0	0	0	0	0	0	0	0	0	0	0	0	0
	TM12-7AA	4	0	1	1	0	0	1	2	0	1	1	1	0	0	0	0	0	0	0	0	0	0	0	0	0	0	0	0
	UN03-88	3	0	1	0	0	0	2	2	0	0	0	1	0	1	0	0	1	0	0	0	0	0	0	0	0	0	0	0
	VKPM Ac-1245	4	1	0	2	0	0	2	2	0	0	0	0	0	0	0	0	0	0	0	0	0	0	0	0	0	0	0	0
	ZJ2	3	0	1	1	0	1	0	2	0	0	1	1	0	0	0	1	0	0	0	0	0	0	0	0	0	0	0	0
Comparators	Bifidobacterium animalis subsp. lactis BB-12	3	1	1	0	0	0	0	0	0	0	0	0	0	0	0	0	0	0	0	0	0	0	0	0	0	0	0	0
	Bifidobacterium animalis subsp. lactis Bl-04	3	1	1	0	0	0	0	0	0	0	0	0	0	0	0	0	0	0	0	0	0	0	0	0	0	0	0	0
	Bifidobacterium animalis subsp. lactis HN019	3	1	1	0	0	0	0	0	0	0	0	0	0	0	0	0	0	0	0	0	0	0	0	0	0	0	0	0
	Bifidobacterium longum subsp. longum 35624	0	1	0	0	1	2	2	0	1	2	1	0	0	0	0	0	0	0	0	0	0	0	0	0	0	0	0	0
	Bifidobacterium longum subsp. longum BB536	1	1	0	1	1	1	1	1	1	1	0	0	0	0	0	0	0	0	0	0	0	0	0	0	0	0	0	0
	Heyndrickxia coagulans BC30	0	1	0	0	1	0	0	0	1	0	0	0	0	0	0	0	0	1	1	0	0	0	0	0	0	0	0	0
	Lacticaseibacillus paracasei Shirota	2	0	0	1	1	0	0	0	0	0	0	0	0	1	1	0	1	0	1	0	0	1	1	1	1	0	0	0
	Lacticaseibacillus rhamnosus GG	0	0	0	1	0	0	0	0	0	0	0	0	0	1	0	0	0	0	1	0	1	1	1	1	0	0	0	0
	Lacticaseibacillus rhamnosus HN001	1	0	1	2	0	0	1	0	0	0	0	0	0	0	1	0	0	0	1	0	0	0	1	1	1	0	0	0
	Lactiplantibacillus plantarum 299v	1	0	0	3	0	0	1	0	0	0	0	0	0	0	0	0	1	0	2	0	0	1	0	0	0	1	0	0
	Lactobacillus acidophilus NCFM	1	0	0	1	0	0	0	0	0	0	0	0	0	0	0	0	0	0	3	1	1	0	0	0	0	0	0	0
	Lactobacillus delbrueckii subsp. bulgaricus ATCC 11842	0	0	0	2	0	0	2	0	1	0	0	0	0	0	0	0	0	0	0	1	0	0	0	0	0	0	0	0
	Lactococcus lactis ATCC 11454	1	0	0	0	0	0	2	0	0	0	0	0	0	0	0	0	0	0	0	0	0	1	0	0	0	0	0	0
	Limosilactobacillus reuteri ATCC PTA 6475	0	0	0	0	0	0	0	0	0	0	0	0	0	0	0	0	0	0	0	0	0	0	0	0	0	0	1	0
	Pediococcus acidilactici ATCC 8042	0	1	0	1	0	0	1	0	0	0	0	0	0	0	0	0	0	0	1	0	2	0	2	0	0	0	0	1
	Streptococcus thermophilus ATCC 19258	1	1	0	0	0	0	0	0	0	0	0	0	0	0	0	0	0	0	0	0	0	0	0	0	0	0	0	0

## Sheet: Table S10
Table S10. Carbohydrate utilization data.
Green highlights indicate growth (plates > Medium, liquid OD620nm > 0.4																																			B. adolescentis				Comparator Strains
Carbohydrate	Method	B. adolescentis iVS-1	B. adolescentis ATCC 15703	B. adolescentis L2-32	B. adolescentis SH18	B. adolescentis SH36	B. adolescentis SH38	B. adolescentis SH39	B. adolescentis SH41	B. adolescentis SH60	B. adolescentis SH169	B. adolescentis SH170	B. adolescentis SH171	B. adolescentis SH172	B. adolescentis PRL2019	B. adolescentis SH240	B. lactis BB-12	B. lactis Bl-04	B. lactis HN019	B. longum 35624	B. longum BB536	H. coagulans BC30	L. paracasei Shirota	L. rhamnosus GG	L. rhamnosus HN001	L. plantarum 299v	L. acidophilus NCFM	L. bulgaricus ATCC 11842	L. lactis ATCC 11454	L. reuteri ATCC PTA 6475	P. acidilactici ATCC 8042	S. thermophilus ATCC 19258		OD >=0.4	Medium	High		OD >=0.4	Medium	High
Arabinogalactan	Plate	Medium	No-Low	No-Low	Medium	Medium	No-Low	No-Low	No-Low	Medium	No-Low	No-Low	Medium	Medium	Medium	Medium	No-Low	No-Low	No-Low	Medium	No-Low	Medium	No-Low	Medium	Medium	No-Low	No-Low	No-Low	Medium	Medium	No-Low	No-Low			8	0			6	0
Arabinoxylan	Plate	Medium	No-Low	Medium	Medium	Medium	No-Low	No-Low	Medium	Medium	Medium	Medium	Medium	No-Low	No-Low	Medium	No-Low	No-Low	No-Low	Medium	No-Low	Medium	Medium	No-Low	Medium	Medium	Medium	No-Low	Medium	No-Low	No-Low	No-Low			10	0			7	0
Beta-glucan	Plate	Medium	Medium	Medium	Medium	Medium	No-Low	Medium	Medium	Medium	Medium	Medium	Medium	Medium	Medium	Medium	No-Low	No-Low	No-Low	No-Low	No-Low	No-Low	Medium	Medium	No-Low	No-Low	No-Low	No-Low	Medium	No-Low	Medium	No-Low			14	0			4	0
Galactan (gum arabic)	Plate	Medium	No-Low	Medium	Medium	Medium	Medium	No-Low	No-Low	Medium	Medium	No-Low	No-Low	Medium	Medium	Medium	No-Low	No-Low	No-Low	No-Low	No-Low	No-Low	Medium	No-Low	Medium	Medium	No-Low	No-Low	No-Low	No-Low	Medium	No-Low			10	0			4	0
Galactomannan (guar gum)	Plate	Medium	Medium	Medium	No-Low	No-Low	Medium	No-Low	Medium	Medium	Medium	Medium	Medium	Medium	No-Low	Medium	No-Low	No-Low	No-Low	Medium	No-Low	Medium	Medium	Medium	Medium	Medium	Medium	No-Low	Medium	No-Low	No-Low	No-Low			11	0			8	0
MOS	Plate	Medium	Medium	Medium	Medium	Medium	Medium	Medium	Medium	Medium	Medium	Medium	Medium	Medium	Medium	No-Low	No-Low	No-Low	No-Low	Medium	No-Low	No-Low	Medium	No-Low	No-Low	Medium	No-Low	No-Low	No-Low	No-Low	Medium	No-Low			14	0			4	0
Mucin	Plate	No-Low	No-Low	No-Low	No-Low	No-Low	No-Low	No-Low	No-Low	No-Low	No-Low	No-Low	No-Low	No-Low	No-Low	No-Low	No-Low	No-Low	No-Low	No-Low	No-Low	No-Low	No-Low	No-Low	No-Low	No-Low	No-Low	No-Low	No-Low	No-Low	No-Low	No-Low			0	0			0	0
Soluble Starch	Plate	High	No-Low	High	High	High	High	High	High	High	High	High	High	High	High	High	Medium	Medium	Medium	No-Low	No-Low	Medium	Medium	Medium	Medium	Medium	No-Low	No-Low	No-Low	No-Low	Medium	Medium			0	14			10	0
Arabinose	Liquid	0.384667	0.0503333	0.0813333	0.939	0.134333	0.112	0.423667	0.208	0.287	0.995	0.406	0.369667	0.217333	0.787667	0.265333	0.0656667	0.036	0.067	1.05967	0.257333	0.281667	0.355333	0.319667	0.375333	0.654667	0.131667	0.00633333	0.204667	0.977667	1.26733	0.00433333		5				4
Cellobiose	Liquid	0.570667	0.0973333	0.554667	0.777	0.332333	0.470333	0.677	0.839667	0.584167	0.530667	1.03133	0.291667	0.0386667	0.141	0.0146667	0.049	0.0176667	0.016	0.0796667	0.0416667	1.279	1.45767	1.264	1.25767	1.23	0.378667	0.0113333	0.424333	0.111667	1.524	0.0213333		9				7
Dextose	Liquid	1.08	1.206	1.114	1.12533	1.19833	1.11333	1.11733	0.999667	0.795333	1.352	1.11333	0.978	1.013	0.940333	0.921333	0.985667	0.676667	0.848667	1.18933	0.895667	1.40833	1.41833	1.42933	1.43967	1.23133	0.905333	0.494667	0.641333	0.662667	1.51333	0.473667		15				16
Dulcitol	Liquid	0.032	0.064	0.0456667	0.042	0.039	0.0446667	0.046	0.073	0.00833333	0.0573333	0.049	0.032	0.0403333	0.0313333	0.0106667	0.0236667	0.0276667	0.0363333	0.0543333	0.0306667	0.227	0.397667	1.36567	1.31167	0.267667	0.116	0.01	0.207	0.113667	0.390333	0.00333333		0				2
Erythritol	Liquid	0.0156667	0.0373333	0.0113333	0.0186667	0.027	0.0133333	0.026	0.0496667	0.00466667	0.044	0.0306667	0.00333333	0.00866667	0.0193333	0.0386667	0.011	0.0196667	0.0243333	0.053	0.016	0.189	0.299667	0.271	0.334667	0.211	0.11	0.0146667	0.202667	0.0676667	0.343333	0.00333333		0				0
FOS	Liquid	0.701667	1.19933	0.792667	0.747333	0.817333	0.798667	0.862667	1.004	0.777833	0.908333	0.892	1.07667	0.765333	0.654667	1.001	0.535333	0.331667	0.387	0.785333	0.521	0.493333	0.440667	0.324333	0.445333	0.354667	0.640667	0.045	0.357667	0.138	0.534333	0.155333		15				8
Fructose	Liquid	0.347	0.537333	0.590667	0.618333	0.414667	0.801333	0.865667	0.624	0.537167	0.898667	1.03033	0.812667	0.081	0.364667	0.0153333	0.186333	0.0476667	0.064	1.14767	0.431	1.27433	1.39633	1.229	1.349	1.03567	0.731	0.265667	0.553667	0.0883333	1.42667	0.0693333		11				10
Fucose	Liquid	0.018	0.0296667	0.025	0.026	0.0346667	0.023	0.0513333	0.0446667	0.00566667	0.0386667	0.0326667	0.0236667	0.011	0.0243333	0.00466667	0.0193333	0.0233333	0.033	0.0503333	0.0213333	0.294667	0.369333	0.846333	1.064	0.214333	0.133	0.00966667	0.217333	0.0666667	0.429333	0.00133333		0				3
Galactose	Liquid	1.153	1.299	1.15533	1.234	1.21533	1.11933	1.15833	1.21367	1.04667	1.32567	1.17533	1.09133	0.811667	0.889667	1.02033	1.089	0.403	0.768	1.09567	0.548667	1.22867	1.46433	1.403	1.43867	1.00633	0.517	0.008	0.650333	0.659	1.38067	0.007		15				14
Gentiobiose	Liquid	0.935	1.22533	1.28233	1.19533	1.40767	1.16933	1.297	0.923	0.777667	1.32267	1.03567	0.966	0.756	1.22367	0.260333	0.884667	0.49	0.449	0.059	0.0403333	1.10433	1.42767	1.38	1.391	1.14233	0.510667	0.0153333	0.251	0.160333	1.50467	0.00466667		14				10
Glycerol	Liquid	0.0193333	0.053	0.032	0.0296667	0.0343333	0.044	0.0356667	0.0443333	0.00633333	0.047	0.052	0.026	0.033	0.0263333	0.029	0.00766667	0.022	0.0306667	0.0516667	0.0213333	0.253667	0.393	0.352667	0.414	0.249	0.120667	0.0106667	0.209333	0.149333	0.443	0.00666667		0				2
Glycogen	Liquid	1.154	0.0776667	1.11533	1.16267	0.871667	1.216	1.153	1.21833	1.10217	1.31167	1.20267	1.11433	1.049	1.25967	1.169	0.0793333	0.0723333	0.0376667	0.0493333	0.02	0.378667	0.349333	0.367667	0.418	0.278667	0.105333	0.0123333	0.336333	0.059	0.438333	0.0156667		14				2
GOS	Liquid	1.08433	0.975	0.964667	0.985	0.909	1.07233	1.02933	1.17633	0.851167	1.16467	1.13167	0.885333	0.833333	0.825	0.823	0.161	0.170333	0.144667	1.125	0.604667	0.580333	0.542667	0.280333	0.460333	0.728667	0.605333	0.075	0.382667	0.523	0.618333	0.0983333		15				9
HMO (2'FL)	Liquid	0.03	0.082	0.0436667	0.0383333	0.0373333	0.0423333	0.063	0.0663333	0.0378333	0.0513333	0.079	0.046	0.031	0.036	0.025	0.0766667	0.014	0.024	0.066	0.0326667	0.377667	0.403333	0.297333	0.320667	0.208	0.127667	0.0113333	0.284667	0.119333	0.427	0.021		0				2
Inositol	Liquid	0.031	0.0406667	0.0246667	0.0263333	0.0293333	0.039	0.0466667	0.0996667	0.008	0.062	0.0363333	0.0173333	0.034	0.0173333	0.0336667	0.0133333	0.0273333	0.0583333	0.054	0.0336667	0.281333	0.414667	0.346	0.384	0.191	0.118667	0.00433333	0.180667	0.093	0.540667	0.00433333		0				2
Inulin	Liquid	0.362	1.089	0.508667	0.915333	0.335333	0.584	0.514667	0.695	0.381667	0.617	0.611333	0.878	0.816333	0.299	1.00567	0.260333	0.271333	0.273667	0.358	0.288667	0.487667	0.485333	0.411333	0.545667	0.438667	0.565667	0.076	0.431	0.123333	0.506	0.243		11				8
Lactose	Liquid	1.06533	1.102	1.15367	1.24967	1.32933	1.19033	1.21233	0.897667	0.517667	1.355	1.09333	1.18833	1.152	1.151	0.985	0.820667	0.538	0.871667	1.21667	0.925	1.34733	1.45233	0.294667	1.46533	1.16367	0.510333	0.537667	0.650667	0.759333	0.742333	0.603667		15				15
Lactulose	Liquid	1.112	1.337	1.11367	1.229	1.29567	1.125	1.178	1.30767	1.04033	1.32067	1.30633	1.16867	1.08533	1.08433	1.03633	0.374	0.595	0.881	1.306	0.801	1.133	1.491	0.389	1.44233	0.916333	0.575	0.378	0.549	0.585333	1.18667	0.00966667		15				12
Maltodextrin	Liquid	1.149	0.627333	1.237	1.09067	1.237	1.36333	1.24933	1.504	0.713167	1.361	1.27667	1.24	0.904333	1.032	1.34967	0.531667	0.637667	0.642	0.221333	0.229	0.614333	0.883667	0.273333	0.46	0.610667	0.157333	0.016	0.595	0.207667	0.39	0.015		15				8
Maltose	Liquid	1.20233	1.18	1.04833	1.12767	0.825333	1.24	1.21133	1.15867	0.790333	1.29467	1.233	1.021	0.751667	1.03867	0.815333	0.855333	0.662333	0.921	1.24367	0.886333	1.282	1.25733	0.299	0.587	1.27967	0.390333	0.019	0.537667	0.973	0.504333	0.0336667		15				12
Maltotriose	Liquid	1.10067	1.13067	0.874667	1.11433	0.761333	1.089	1.17033	1.28733	1.18967	1.15833	1.237	0.679	0.682333	1.00933	1.02533	0.915	0.792333	1.003	1.25533	0.748667	0.435	1.14	0.367667	0.430667	0.625	0.118667	0.012	0.486333	0.730333	0.406333	0.028		15				12
Mannitol	Liquid	0.044	0.088	0.0456667	0.0466667	0.0316667	0.0523333	0.992	0.0746667	0.0436667	1.02867	0.078	0.755667	0.018	0.037	0.007	0.0343333	0.0136667	0.0123333	0.0743333	0.0293333	1.32133	1.33033	1.15067	1.39133	0.950667	0.132333	0.00866667	0.329333	0.114667	0.424667	0.013		3				6
Mannose	Liquid	0.144	0.0353333	0.027	0.158	0.00266667	0.03	0.094	0.0866667	0.042	0.0553333	0.0586667	0.002	0.041	0.026	0.0303333	0.069	0.0366667	0.0473333	0.0543333	0.00866667	1.202	1.428	1.51233	1.42133	0.826333	0.243	0.230333	0.514667	0.00533333	1.40867	0.011		0				7
Melezitose	Liquid	0.055	0.084	0.0683333	0.472333	0.0536667	0.075	0.243	0.086	0.0553333	0.0903333	0.0846667	0.0496667	0.062	0.0463333	0.0353333	0.0403333	0.032	0.043	1.27133	0.446333	1.24567	0.487667	1.62633	1.47833	0.883667	0.127667	0.0116667	0.223667	0.102667	0.429	0.00433333		1				8
Melibiose	Liquid	1.12933	1.312	0.972	1.184	1.13267	0.971	1.114	0.919	0.994	1.201	1.07	0.746667	0.916667	0.936333	0.996	0.691	0.557667	0.734333	1.24967	0.694667	0.322667	0.395667	0.416667	0.437333	0.957	0.234667	0.01	0.255	0.826333	0.440333	0.008		15				10
Palatinose	Liquid	0.567667	0.784667	0.382333	0.670333	0.425667	0.621333	0.694333	0.773667	0.405	0.612	0.799	0.638333	0.558333	0.839667	0.458667	0.206333	0.0406667	0.0786667	0.329333	0.0213333	1.124	0.563667	0.340667	1.279	0.527333	0.727333	0.00933333	0.214	0.0843333	0.466333	0.00166667		14				6
Pectin	Liquid	0.370333	0.404667	0.414333	0.379667	0.384333	0.416333	0.343333	0.508333	0.386833	0.403333	0.575	0.557333	0.324667	0.331	0.521333	0.334333	0.268	0.563	0.864667	0.593333	0.856667	0.960667	1.02	1.22567	0.588333	0.563667	0.491	0.735333	0.269667	0.871667	0.318333		8				12
Raffinose	Liquid	0.92	1.17033	0.969333	1.07667	1.21333	0.826667	0.984	1.02533	0.571833	1.25233	1.09833	0.940667	0.647667	1.04733	0.512	0.41	0.336333	0.491	1.07033	0.0416667	0.375	0.412333	0.303	0.346333	0.837667	0.406667	0.012	0.290333	0.756	0.523333	0.0263333		15				8
Rhamnose	Liquid	0.0173333	0.0603333	0.0393333	0.0313333	0.037	0.043	0.0693333	0.0666667	0.0106667	0.083	0.0376667	0.026	0.0156667	0.0326667	0.0346667	0.00633333	0.017	0.0236667	0.0483333	0.0183333	0.668	0.367333	0.505333	0.788	0.287	0.124333	0.011	0.221	0.117333	0.798667	0.002		0				4
Salicin	Liquid	0.855	1.07167	0.808667	0.953667	0.828	0.816667	0.494333	0.987667	1.06167	1.124	0.987	0.764	0.757	0.189333	0.655667	0.156667	0.065	0.098	0.0653333	0.048	0.976	1.361	1.27967	1.3	1.05267	0.738667	0.0153333	0.332333	0.142	1.14067	0.00166667		14				7
Sorbitol	Liquid	0.762333	1.092	0.804667	0.860667	0.922667	0.828333	0.103	0.850667	0.524167	0.118667	0.787	0.0886667	0.575	0.893333	0.917333	0.0706667	0.013	0.014	0.0733333	0.035	1.064	0.824	0.839333	1.194	0.878667	0.127333	0.011	0.327333	0.128	0.458333	0.0206667		12				6
Stachyose	Liquid	1.03067	1.221	1.03533	1.06667	1.145	1.04833	0.905	1.152	0.880667	1.217	1.08867	0.997333	0.771333	1.02467	0.912	0.794333	0.732667	0.907667	1.208	0.0233333	0.290667	0.366	0.363667	0.383	0.230333	0.383333	0.01	0.204667	0.806333	0.442	0.002		15				6
Sucrose	Liquid	0.913667	0.591	0.983	0.791	0.503	0.952333	0.882667	1.15333	0.540667	1.329	1.063	0.727	0.481	0.611	0.6275	0.524	0.579667	0.448667	1.202	1.03867	0.937667	0.600333	0.343667	0.593333	1.28433	0.977667	0.011	0.628	0.793	0.448667	0.464333		15				14
Trehalose	Liquid	0.0393333	0.0846667	0.0376667	0.0856667	0.116	0.0316667	0.449333	0.145	0.0276667	0.0526667	0.117667	0.0966667	0.0556667	0.0656667	0.022	0.047	0.0143333	0.013	0.0773333	0.043	1.34867	1.41433	1.42167	1.43933	1.23267	0.996333	0.0116667	0.876333	0.108333	1.54967	0.0196667		1				8
Turanose	Liquid	0.671667	0.786667	0.437333	0.695333	0.261333	0.671	0.881	1.01833	0.575333	0.78	0.579667	0.197	0.663333	0.678	0.346333	0.171	0.592	0.899	0.980667	0.227667	1.252	1.472	0.283	0.525	1.21333	0.135333	0.011	0.217333	0.104	0.471667	0.00333333		12				8
XOS	Liquid	0.658667	0.939667	0.583	0.861667	0.703333	0.686667	0.836333	0.911	0.367667	0.914333	0.889333	0.776333	0.537	0.685333	0.219	0.282	0.543	0.305333	0.134	0.104667	0.570667	0.525667	0.332	0.49	0.381	0.136667	0.0106667	0.393333	0.21	0.536333	0.0206667		13				5
Xylan	Liquid	0.781667	1.00433	0.812	0.672333	0.715667	0.737333	0.662667	0.894667	0.513833	0.803333	0.938333	0.611333	0.592333	0.681333	0.0726667	0.324	0.473	0.335667	0.118	0.0586667	0.525667	0.519	0.413	0.483333	0.405	0.142333	0.014	0.417333	0.209667	0.636	0.0173333		14				8
Xylitol	Liquid	0.0246667	0.051	0.033	0.0366667	0.0403333	0.0466667	0.0753333	0.07	0.0133333	0.0763333	0.0816667	0.0176667	0.0323333	0.0296667	0.0293333	0.024	0.0123333	0.021	0.0396667	0.0126667	0.232667	0.288667	0.287333	0.341667	0.203333	0.102	0.0136667	0.17	0.07	0.328333	0.00366667		0				0
Xylose	Liquid	0.304667	1.006	0.0473333	0.559667	0.0496667	0.144	0.438	0.227333	0.0223333	0.964	0.176667	0.271333	0.282667	0.583667	0.0386667	0.217	0.0336667	0.0883333	0.976	0.224667	0.275667	0.376667	0.356333	0.381667	0.266333	0.124667	0.014	0.212333	0.0783333	1.454	0.00733333		5				2
	TOTAL = Medium	6	3	5	5	5	3	2	4	6	5	4	5	5	4	5	1	1	1	4	0	4	6	4	5	5	2	0	4	1	4	1
	TOTAL = High	1	0	1	1	1	1	1	1	1	1	1	1	1	1	1	0	0	0	0	0	0	0	0	0	0	0	0	0	0	0	0
	TOTAL >0.4	22	24	24	27	21	25	27	25	22	27	26	23	22	22	19	12	14	14	18	13	26	28	18	31	26	15	3	15	12	35	3
	SUM	29	27	30	33	27	29	30	30	29	33	31	29	28	27	25	13	15	15	22	13	30	34	22	36	31	17	3	19	13	39	4
	AVERAGE #B. adolescentis	29.1333
	Min B. adolescentis	25
	Max B. adolescentis	33
	AVERAGE #Comparators	20.375
	Min Comparators	3
	Max Comparators	39

[truncated: 15 more sheets: Table S11, Table S12, Table S13, Table S14, Table S15, Table S16, Table S17, Table S18, Table S19, Table S20, Table S21, Table S22, Table S23, Table S24, Table S25]
